# Supplementary material for: Direct digital sensing of protein biomarkers in solution
Source: Nat Commun. 2023 Feb 6;14:653. doi: 10.1038/s41467-023-35792-x (PMC9902533; doi:10.1038/s41467-023-35792-x)
Supplement: Supplementary file 4 — Supplementary Software [file 41467_2023_35792_MOESM4_ESM.zip]

Archive with 9 entries (7 files):
- digitISA/
- digitISA/burstLoc.py
- digitISA/DEMO/
- digitISA/DEMO/25pM_MVSA_50pM_DNA_AttoBiotin_10mM_HEPES_150uW_150V_2000_300_70ulh_100_steps_5s_4th_electrolyte_16_760.15um_steps.ptu
- digitISA/getBursts_nature.py
- digitISA/Leefilter.py
- digitISA/LICENSE
- digitISA/README.txt
- digitISA/readPTU.py
