# Supplementary material for: Direct digital sensing of protein biomarkers in solution
Source: Nat Commun. 2023 Feb 6;14:653. doi: 10.1038/s41467-023-35792-x (PMC9902533; doi:10.1038/s41467-023-35792-x)
Supplement: Supplementary file 4 — Supplementary Software [file 41467_2023_35792_MOESM4_ESM.zip › digitISA/readPTU.py]

# -*- coding: utf-8 -*-
"""
Created on Sat Aug 10 10:20:13 2019

@author: Raphael Jacquat
Modified version of read_PTU.py provided by PicoQuant
"""
# Read_PTU.py    Read PicoQuant Unified Histogram Files
# This is demo code. Use at your own risk. No warranties.
# Keno Goertz, PicoQUant GmbH, February 2018

# Note that marker events have a lower time resolution and may therefore appear
# in the file slightly out of order with respect to regular (photon) event records.
# This is by design. Markers are designed only for relatively coarse
# synchronization requirements such as image scanning.

# T Mode data are written to an output file [filename]
# We do not keep it in memory because of the huge amout of memory
# this would take in case of large files. Of course you can change this,
# e.g. if your files are not too big.
# Otherwise it is best process the data on the fly and keep only the results.

import time
import sys
import struct
import io

# Tag Types
tyEmpty8      = struct.unpack(">i", bytes.fromhex("FFFF0008"))[0]
tyBool8       = struct.unpack(">i", bytes.fromhex("00000008"))[0]
tyInt8        = struct.unpack(">i", bytes.fromhex("10000008"))[0]
tyBitSet64    = struct.unpack(">i", bytes.fromhex("11000008"))[0]
tyColor8      = struct.unpack(">i", bytes.fromhex("12000008"))[0]
tyFloat8      = struct.unpack(">i", bytes.fromhex("20000008"))[0]
tyTDateTime   = struct.unpack(">i", bytes.fromhex("21000008"))[0]
tyFloat8Array = struct.unpack(">i", bytes.fromhex("2001FFFF"))[0]
tyAnsiString  = struct.unpack(">i", bytes.fromhex("4001FFFF"))[0]
tyWideString  = struct.unpack(">i", bytes.fromhex("4002FFFF"))[0]
tyBinaryBlob  = struct.unpack(">i", bytes.fromhex("FFFFFFFF"))[0]

# Record types
rtPicoHarpT3     = struct.unpack(">i", bytes.fromhex('00010303'))[0]
rtPicoHarpT2     = struct.unpack(">i", bytes.fromhex('00010203'))[0]
rtHydraHarpT3    = struct.unpack(">i", bytes.fromhex('00010304'))[0]
rtHydraHarpT2    = struct.unpack(">i", bytes.fromhex('00010204'))[0]
rtHydraHarp2T3   = struct.unpack(">i", bytes.fromhex('01010304'))[0]
rtHydraHarp2T2   = struct.unpack(">i", bytes.fromhex('01010204'))[0]
rtTimeHarp260NT3 = struct.unpack(">i", bytes.fromhex('00010305'))[0]
rtTimeHarp260NT2 = struct.unpack(">i", bytes.fromhex('00010205'))[0]
rtTimeHarp260PT3 = struct.unpack(">i", bytes.fromhex('00010306'))[0]
rtTimeHarp260PT2 = struct.unpack(">i", bytes.fromhex('00010206'))[0]
rtMultiHarpNT3   = struct.unpack(">i", bytes.fromhex('00010307'))[0]
rtMultiHarpNT2   = struct.unpack(">i", bytes.fromhex('00010207'))[0]


def readPTU(inputfile_name, outputfile_name):

    # global variables
    global inputfile
    global outputfile
    global recNum
    global oflcorrection
    global truensync
    global dlen
    global isT2
    global globRes
    global numRecords

    inputfile = open(inputfile_name, "rb")
    # The following is needed for support of wide strings
    outputfile = open(outputfile_name, "bw")

    # Check if inputfile is a valid PTU file
    # Python strings don't have terminating NULL characters, so they're stripped
    magic = inputfile.read(8).decode("utf-8").strip('\0')
    if magic != "PQTTTR":
        print("ERROR: Magic invalid, this is not a PTU file.")
        inputfile.close()
        outputfile.close()
        raise RuntimeError()

    version = inputfile.read(8).decode("utf-8").strip('\0')
    #outputfile.write("Tag version: %s\n" % version)

    # Write the header data to outputfile and also save it in memory.
    # There's no do ... while in Python, so an if statement inside the while loop
    # breaks out of it
    tagDataList = []    # Contains tuples of (tagName, tagValue)
    while True:
        tagIdent = inputfile.read(32).decode("utf-8").strip('\0')
        tagIdx = struct.unpack("<i", inputfile.read(4))[0]
        tagTyp = struct.unpack("<i", inputfile.read(4))[0]
        if tagIdx > -1:
            evalName = tagIdent + '(' + str(tagIdx) + ')'
        else:
            evalName = tagIdent
        #outputfile.write("\n%-40s" % evalName)
        if tagTyp == tyEmpty8:
            inputfile.read(8)
            #outputfile.write("<empty Tag>")
            tagDataList.append((evalName, "<empty Tag>"))
        elif tagTyp == tyBool8:
            tagInt = struct.unpack("<q", inputfile.read(8))[0]
            if tagInt == 0:
                #outputfile.write("False")
                tagDataList.append((evalName, "False"))
            else:
                #outputfile.write("True")
                tagDataList.append((evalName, "True"))
        elif tagTyp == tyInt8:
            tagInt = struct.unpack("<q", inputfile.read(8))[0]
            #outputfile.write("%d" % tagInt)
            tagDataList.append((evalName, tagInt))
        elif tagTyp == tyBitSet64:
            tagInt = struct.unpack("<q", inputfile.read(8))[0]
            #outputfile.write("{0:#0{1}x}".format(tagInt,18))
            tagDataList.append((evalName, tagInt))
        elif tagTyp == tyColor8:
            tagInt = struct.unpack("<q", inputfile.read(8))[0]
            #outputfile.write("{0:#0{1}x}".format(tagInt,18))
            tagDataList.append((evalName, tagInt))
        elif tagTyp == tyFloat8:
            tagFloat = struct.unpack("<d", inputfile.read(8))[0]
            #outputfile.write("%-3E" % tagFloat)
            tagDataList.append((evalName, tagFloat))
        elif tagTyp == tyFloat8Array:
            tagInt = struct.unpack("<q", inputfile.read(8))[0]
            #outputfile.write("<Float array with %d entries>" % tagInt/8)
            tagDataList.append((evalName, tagInt))
        elif tagTyp == tyTDateTime:
            tagFloat = struct.unpack("<d", inputfile.read(8))[0]
            tagTime = int((tagFloat - 25569) * 86400)
            tagTime = time.gmtime(tagTime)
            #outputfile.write(time.strftime("%a %b %d %H:%M:%S %Y", tagTime))
            tagDataList.append((evalName, tagTime))
        elif tagTyp == tyAnsiString:
            tagInt = struct.unpack("<q", inputfile.read(8))[0]
            tagString = inputfile.read(tagInt).decode("utf-8").strip("\0")
            #outputfile.write("%s" % tagString)
            tagDataList.append((evalName, tagString))
        elif tagTyp == tyWideString:
            tagInt = struct.unpack("<q", inputfile.read(8))[0]
            tagString = inputfile.read(tagInt).decode("utf-16le", errors="ignore").strip("\0")
            #outputfile.write(tagString)
            tagDataList.append((evalName, tagString))
        elif tagTyp == tyBinaryBlob:
            tagInt = struct.unpack("<q", inputfile.read(8))[0]
            #outputfile.write("<Binary blob with %d bytes>" % tagInt)
            tagDataList.append((evalName, tagInt))
        else:
            print("ERROR: Unknown tag type")
            raise RuntimeError()
        if tagIdent == "Header_End":
            break

    # Reformat the saved data for easier access
    tagNames = [tagDataList[i][0] for i in range(0, len(tagDataList))]
    tagValues = [tagDataList[i][1] for i in range(0, len(tagDataList))]


    # get important variables from headers
    numRecords = tagValues[tagNames.index("TTResult_NumberOfRecords")]
    globRes = tagValues[tagNames.index("MeasDesc_GlobalResolution")]
    print("Writing %d records, this may take a while..." % numRecords)

    def gotOverflow(count):
        global outputfile, recNum
        #outputfile.write("%u OFL * %2x\n" % (recNum, count))

    def gotMarker(timeTag, markers):
        global outputfile, recNum
        #outputfile.write("%u MAR %2x %u\n" % (recNum, markers, timeTag))

    def gotPhoton(timeTag, channel, dtime):
        global outputfile, isT2, recNum
        if isT2:
            macrotime_Photon = timeTag * globRes * 1e12
            outputfile.write(struct.pack("d",channel))
            outputfile.write(struct.pack("d",macrotime_Photon))
        else:
            raise RuntimeError("not implemented for T3")
            # outputfile.write("%u CHN %1x %u %8.0lf %10u\n" % (recNum, channel,\
            #                  timeTag, (timeTag * globRes * 1e9), dtime))

    def readPT3():
        global inputfile, outputfile, recNum, oflcorrection, dlen, numRecords
        T3WRAPAROUND = 65536
        for recNum in range(0, numRecords):
            # The data is stored in 32 bits that need to be divided into smaller
            # groups of bits, with each group of bits representing a different
            # variable. In this case, channel, dtime and nsync. This can easily be
            # achieved by converting the 32 bits to a string, dividing the groups
            # with simple array slicing, and then converting back into the integers.
            try:
                recordData = "{0:0{1}b}".format(struct.unpack("<I", inputfile.read(4))[0], 32)
            except:
                print("The file ended earlier than expected, at record %d/%d."\
                      % (recNum, numRecords))
                raise RuntimeError()

            channel = int(recordData[0:4], base=2)
            dtime = int(recordData[4:16], base=2)
            nsync = int(recordData[16:32], base=2)
            if channel == 0xF: # Special record
                if dtime == 0: # Not a marker, so overflow
                    gotOverflow(1)
                    oflcorrection += T3WRAPAROUND
                else:
                    truensync = oflcorrection + nsync
                    gotMarker(truensync, dtime)
            else:
                if channel == 0 or channel > 4: # Should not occur
                    print("Illegal Channel: #%1d %1u" % (dlen, channel))
                    #outputfile.write("\nIllegal channel ")
                truensync = oflcorrection + nsync
                gotPhoton(truensync, channel, dtime)
                dlen += 1
            if recNum % 100000 == 0:
                sys.stdout.write("\rProgress: %.1f%%" % (float(recNum)*100/float(numRecords)))
                sys.stdout.flush()

    def readPT2():
        global inputfile, outputfile, recNum, oflcorrection, numRecords
        T2WRAPAROUND = 210698240
        for recNum in range(0, numRecords):
            try:
                recordData = "{0:0{1}b}".format(struct.unpack("<I", inputfile.read(4))[0], 32)
            except:
                print("The file ended earlier than expected, at record %d/%d."\
                      % (recNum, numRecords))
                raise RuntimeError()

            channel = int(recordData[0:4], base=2)
            time = int(recordData[4:32], base=2)
            if channel == 0xF: # Special record
                # lower 4 bits of time are marker bits
                markers = int(recordData[28:32], base=2)
                if markers == 0: # Not a marker, so overflow
                    gotOverflow(1)
                    oflcorrection += T2WRAPAROUND
                else:
                    # Actually, the lower 4 bits for the time aren't valid because
                    # they belong to the marker. But the error caused by them is
                    # so small that we can just ignore it.
                    truetime = oflcorrection + time
                    gotMarker(truetime, markers)
            else:
                if channel > 4: # Should not occur
                    print("Illegal Channel: #%1d %1u" % (recNum, channel))
                    #outputfile.write("\nIllegal channel ")
                truetime = oflcorrection + time
                gotPhoton(truetime, channel, time)
            if recNum % 100000 == 0:
                sys.stdout.write("\rProgress: %.1f%%" % (float(recNum)*100/float(numRecords)))
                sys.stdout.flush()

    def readHT3(version):
        global inputfile, outputfile, recNum, oflcorrection, numRecords
        T3WRAPAROUND = 1024
        for recNum in range(0, numRecords):
            try:
                recordData = "{0:0{1}b}".format(struct.unpack("<I", inputfile.read(4))[0], 32)
            except:
                print("The file ended earlier than expected, at record %d/%d."\
                      % (recNum, numRecords))
                raise RuntimeError()

            special = int(recordData[0:1], base=2)
            channel = int(recordData[1:7], base=2)
            dtime = int(recordData[7:22], base=2)
            nsync = int(recordData[22:32], base=2)
            if special == 1:
                if channel == 0x3F: # Overflow
                    # Number of overflows in nsync. If 0 or old version, it's an
                    # old style single overflow
                    if nsync == 0 or version == 1:
                        oflcorrection += T3WRAPAROUND
                        gotOverflow(1)
                    else:
                        oflcorrection += T3WRAPAROUND * nsync
                        gotOverflow(nsync)
                if channel >= 1 and channel <= 15: # markers
                    truensync = oflcorrection + nsync
                    gotMarker(truensync, channel)
            else: # regular input channel
                truensync = oflcorrection + nsync
                gotPhoton(truensync, channel, dtime)
            if recNum % 100000 == 0:
                sys.stdout.write("\rProgress: %.1f%%" % (float(recNum)*100/float(numRecords)))
                sys.stdout.flush()

    def readHT2(version):
        global inputfile, outputfile, recNum, oflcorrection, numRecords
        T2WRAPAROUND_V1 = 33552000
        T2WRAPAROUND_V2 = 33554432
        for recNum in range(0, numRecords):
            try:
                recordData = "{0:0{1}b}".format(struct.unpack("<I", inputfile.read(4))[0], 32)
            except Exception as e:
                print(e)
                raise RuntimeError(
                    "The file ended earlier than expected, at record %d/%d."\
                      % (recNum, numRecords))

            special = int(recordData[0:1], base=2)
            channel = int(recordData[1:7], base=2)
            timetag = int(recordData[7:32], base=2)
            if special == 1:
                if channel == 0x3F: # Overflow
                    # Number of overflows in nsync. If old version, it's an
                    # old style single overflow
                    if version == 1:
                        oflcorrection += T2WRAPAROUND_V1
                        gotOverflow(1)
                    else:
                        if timetag == 0: # old style overflow, shouldn't happen
                            oflcorrection += T2WRAPAROUND_V2
                            gotOverflow(1)
                        else:
                            oflcorrection += T2WRAPAROUND_V2 * timetag
                if channel >= 1 and channel <= 15: # markers
                    truetime = oflcorrection + timetag
                    gotMarker(truetime, channel)
                if channel == 0: # sync
                    truetime = oflcorrection + timetag
                    gotPhoton(truetime, 0, 0)
            else: # regular input channel
                truetime = oflcorrection + timetag
                gotPhoton(truetime, channel+1, 0)
            if recNum % 100000 == 0:
                sys.stdout.write("\rProgress: %.1f%%" % (float(recNum)*100/float(numRecords)))
                sys.stdout.flush()

    oflcorrection = 0
    dlen = 0
    #outputfile.write("\n-----------------------\n")
    recordType = tagValues[tagNames.index("TTResultFormat_TTTRRecType")]
    if recordType == rtPicoHarpT2:
        isT2 = True
        print("PicoHarp T2 data")
        #outputfile.write("PicoHarp T2 data\n")
        #outputfile.write("\nrecord# chan   nsync truetime/ps\n")
        readPT2()
    elif recordType == rtPicoHarpT3:
        isT2 = False
        print("PicoHarp T3 data")
        #outputfile.write("PicoHarp T3 data\n")
        #outputfile.write("\nrecord# chan   nsync truetime/ns dtime\n")
        readPT3()
    elif recordType == rtHydraHarpT2:
        isT2 = True
        print("HydraHarp V1 T2 data")
        #outputfile.write("HydraHarp V1 T2 data\n")
        #outputfile.write("\nrecord# chan   nsync truetime/ps\n")
        readHT2(1)
    elif recordType == rtHydraHarpT3:
        isT2 = False
        print("HydraHarp V1 T3 data")
        #outputfile.write("HydraHarp V1 T3 data\n")
        #outputfile.write("\nrecord# chan   nsync truetime/ns dtime\n")
        readHT3(1)
    elif recordType == rtHydraHarp2T2:
        isT2 = True
        print("HydraHarp V2 T2 data")
        #outputfile.write("HydraHarp V2 T2 data\n")
        #outputfile.write("\nrecord# chan   nsync truetime/ps\n")
        readHT2(2)
    elif recordType == rtHydraHarp2T3:
        isT2 = False
        print("HydraHarp V2 T3 data")
        #outputfile.write("HydraHarp V2 T3 data\n")
        #outputfile.write("\nrecord# chan   nsync truetime/ns dtime\n")
        readHT3(2)
    elif recordType == rtTimeHarp260NT3:
        isT2 = False
        print("TimeHarp260N T3 data")
        #outputfile.write("TimeHarp260N T3 data\n")
        #outputfile.write("\nrecord# chan   nsync truetime/ns dtime\n")
        readHT3(2)
    elif recordType == rtTimeHarp260NT2:
        isT2 = True
        print("TimeHarp260N T2 data")
        #outputfile.write("TimeHarp260N T2 data\n")
        #outputfile.write("\nrecord# chan   nsync truetime/ps\n")
        readHT2(2)
    elif recordType == rtTimeHarp260PT3:
        isT2 = False
        print("TimeHarp260P T3 data")
        #outputfile.write("TimeHarp260P T3 data\n")
        #outputfile.write("\nrecord# chan   nsync truetime/ns dtime\n")
        readHT3(2)
    elif recordType == rtTimeHarp260PT2:
        isT2 = True
        print("TimeHarp260P T2 data")
        #outputfile.write("TimeHarp260P T2 data\n")
        #outputfile.write("\nrecord# chan   nsync truetime/ps\n")
        readHT2(2)
    elif recordType == rtMultiHarpNT3:
        isT2 = False
        print("MultiHarp150N T3 data")
        #outputfile.write("MultiHarp150N T3 data\n")
        #outputfile.write("\nrecord# chan   nsync truetime/ns dtime\n")
        readHT3(2)
    elif recordType == rtMultiHarpNT2:
        isT2 = True
        print("MultiHarp150N T2 data")
        #outputfile.write("MultiHarp150N T2 data\n")
        #outputfile.write("\nrecord# chan   nsync truetime/ps\n")
        readHT2(2)
    else:
        print("ERROR: Unknown record type")
        raise RuntimeError()

    inputfile.close()
    outputfile.close()
