# Supplementary material for: Direct digital sensing of protein biomarkers in solution
Source: Nat Commun. 2023 Feb 6;14:653. doi: 10.1038/s41467-023-35792-x (PMC9902533; doi:10.1038/s41467-023-35792-x)
Supplement: Supplementary file 5 — Source Data File [file 41467_2023_35792_MOESM5_ESM.xlsx]

## Sheet: Figure 2
Figure 2
Figure 2b (blue)	biotin-DNA only		Figure 2b (red)	biotin-DNA + streptavidin		Figure 2c, left panel (blue)	biotin-DNA only	Figure 2c, right panel (red)	biotin-DNA + streptavidin
	mean	standard deviation		mean	standard deviation
channel position / µm	number of molecules detected	number of molecules detected	channel position / µm	number of molecules detected	number of molecules detected	time / s	photons / kHz	time / s	photons / kHz
266.226	25	1.41421	275.058	54.6621	17.9905	0	1	0	4
297.258	3	1.41421	306.731	16.75	2.42229	0.001	3	0.001	4
328.29	3	2.82843	338.404	11.833	2.79241	0.002	1	0.002	8
359.322	1.33333	1.24722	370.078	14.1671	3.70473	0.003	3	0.003	8
390.354	2.33333	0.94281	401.751	33.3882	4.96548	0.004	1	0.004	6
421.387	37	7.11805	433.424	125.074	34.2376	0.005	0	0.005	1
452.419	278.667	25.7466	465.097	301.289	46.6967	0.006	6	0.006	7
483.451	469.667	9.53357	496.77	376.947	18.4383	0.007	2	0.007	6
514.483	421	2.94392	528.443	327.118	26.3846	0.008	4	0.008	2
545.516	246.667	18.0616	560.116	231.856	15.7838	0.009	2	0.009	2
576.548	165.667	17.442	591.789	165.612	12.4515	0.01	3	0.01	4
607.58	112	10.6771	623.463	141.111	16.8924	0.011	3	0.011	1
638.612	95.3333	2.86744	655.136	122.387	14.8265	0.012	2	0.012	4
669.644	66.6667	7.54247	686.809	163.03	19.362	0.013	1	0.013	5
700.677	63.3333	8.73053	718.482	202.5	14.9929	0.014	1	0.014	2
731.709	50.6667	7.31817	750.155	194.78	13.4453	0.015	6	0.015	11
762.741	60.3333	5.31246	781.828	163.944	5.41662	0.016	1	0.016	9
793.773	59.6667	2.49444	813.501	151.75	4.87394	0.017	1	0.017	3
824.806	47.3333	8.21922	845.175	137.334	8.2772	0.018	6	0.018	2
855.838	52.3333	3.85861	876.848	120.887	2.79082	0.019	4	0.019	7
886.87	51.3333	14.6363	908.521	107.166	5.65846	0.02	4	0.02	7
917.902	41.3333	10.274	940.194	99.7782	1.4986	0.021	3	0.021	12
948.934	43.6667	11.6142	971.867	90.9997	4.27716	0.022	2	0.022	4
979.967	37.3333	2.0548	1003.54	85.751	3.42968	0.023	1	0.023	5
1011	38.6667	8.95669	1035.21	72.2779	6.87408	0.024	1	0.024	1
1042.03	31	1.41421	1066.89	68.6656	15.8614	0.025	1	0.025	1
1073.06	28.3333	6.12826	1098.56	70.9146	3.72113	0.026	2	0.026	9
1104.1	25.6667	5.4365	1130.23	51.6945	4.69246	0.027	4	0.027	2
1135.13	16.3333	4.78423	1161.91	54.3046	6.45575	0.028	4	0.028	3
1166.16	16.6667	1.24722	1193.58	61.4722	3.97695	0.029	2	0.029	2
1197.19	15.3333	1.69967	1225.25	57.8889	3.96631	0.03	1	0.03	4
1228.22	10.6667	1.24722	1256.93	46.2782	7.07744	0.031	10	0.031	5
1259.26	8	0.8165	1288.6	41.9447	6.49777	0.032	1	0.032	18
1290.29	7.33333	1.69967	1320.27	41.8057	2.73209	0.033	7	0.033	5
1321.32	9.33333	0.4714	1351.94	41.0284	3.8079	0.034	5	0.034	2
1352.35	6.66667	1.24722	1383.62	33.4445	3.15436	0.035	2	0.035	3
1383.39	6.33333	1.24722	1415.29	34.6389	0.96303	0.036	3	0.036	3
1414.42	3.66667	2.35702	1446.96	31.3338	0.94317	0.037	3	0.037	8
1445.45	4	0.8165	1478.64	24.4725	2.30926	0.038	0	0.038	2
1476.48	5.66667	1.24722	1510.31	26.4444	2.7398	0.039	0	0.039	2
1507.51	1.33333	0.4714	1541.98	20.4721	4.00481	0.04	3	0.04	6
1538.55	3.33333	2.62467	1573.66	20.3612	4.75932	0.041	2	0.041	6
1569.58	3	0.8165	1605.33	21.9724	5.28654	0.042	2	0.042	1
1600.61	2.66667	0.4714	1637	18.0002	6.15272	0.043	2	0.043	9
1631.64	1.66667	0.4714	1668.68	15.8056	3.01273	0.044	1	0.044	3
1662.68	2.33333	0.94281	1700.35	12.8888	2.21668	0.045	3	0.045	4
1693.71	3.66667	2.86744	1732.02	16.4722	5.1784	0.046	2	0.046	5
1724.74	1	0.8165	1763.7	14.8612	1.73784	0.047	2	0.047	7
1755.77	2.33333	0.94281	1795.37	15.3055	3.29448	0.048	5	0.048	12
1786.8	2	1.41421				0.049	1	0.049	6
						0.05	2	0.05	2
						0.051	4	0.051	1
						0.052	3	0.052	5
						0.053	4	0.053	8
						0.054	1	0.054	3
						0.055	8	0.055	7
						0.056	3	0.056	5
						0.057	3	0.057	5
						0.058	3	0.058	3
						0.059	1	0.059	1
						0.06	1	0.06	7
						0.061	5	0.061	3
						0.062	0	0.062	5
						0.063	3	0.063	10
						0.064	4	0.064	8
						0.065	2	0.065	4
						0.066	2	0.066	7
						0.067	2	0.067	12
						0.068	3	0.068	4
						0.069	3	0.069	5
						0.07	1	0.07	3
						0.071	3	0.071	3
						0.072	1	0.072	1
						0.073	5	0.073	5
						0.074	3	0.074	2
						0.075	2	0.075	4
						0.076	2	0.076	10
						0.077	1	0.077	2
						0.078	0	0.078	3
						0.079	2	0.079	1
						0.08	0	0.08	1
						0.081	0	0.081	8
						0.082	1	0.082	6
						0.083	1	0.083	4
						0.084	2	0.084	4
						0.085	4	0.085	5
						0.086	2	0.086	3
						0.087	3	0.087	3
						0.088	1	0.088	5
						0.089	1	0.089	1
						0.09	4	0.09	4
						0.091	7	0.091	8
						0.092	2	0.092	1
						0.093	6	0.093	3
						0.094	2	0.094	4
						0.095	2	0.095	6
						0.096	6	0.096	17
						0.097	2	0.097	11
						0.098	1	0.098	5
						0.099	1	0.099	3
						0.1	2	0.1	8
						0.101	8	0.101	8
						0.102	1	0.102	3
						0.103	4	0.103	7
						0.104	2	0.104	4
						0.105	5	0.105	3
						0.106	5	0.106	2
						0.107	3	0.107	6
						0.108	1	0.108	2
						0.109	4	0.109	7
						0.11	2	0.11	9
						0.111	1	0.111	2
						0.112	3	0.112	5
						0.113	7	0.113	6
						0.114	1	0.114	6
						0.115	3	0.115	2
						0.116	5	0.116	5
						0.117	4	0.117	20
						0.118	1	0.118	3
						0.119	1	0.119	8
						0.12	0	0.12	0
						0.121	0	0.121	1
						0.122	0	0.122	8
						0.123	1	0.123	1
						0.124	3	0.124	4
						0.125	0	0.125	4
						0.126	3	0.126	0
						0.127	7	0.127	6
						0.128	3	0.128	4
						0.129	1	0.129	11
						0.13	1	0.13	8
						0.131	1	0.131	7
						0.132	1	0.132	7
						0.133	2	0.133	5
						0.134	4	0.134	5
						0.135	0	0.135	1
						0.136	3	0.136	5
						0.137	2	0.137	1
						0.138	1	0.138	2
						0.139	0	0.139	3
						0.14	1	0.14	7
						0.141	3	0.141	3
						0.142	2	0.142	1
						0.143	5	0.143	3
						0.144	1	0.144	20
						0.145	4	0.145	5
						0.146	2	0.146	5
						0.147	1	0.147	11
						0.148	3	0.148	1
						0.149	2	0.149	1
						0.15	5	0.15	2
						0.151	2	0.151	7
						0.152	3	0.152	1
						0.153	2	0.153	2
						0.154	0	0.154	6
						0.155	0	0.155	5
						0.156	3	0.156	7
						0.157	1	0.157	6
						0.158	4	0.158	4
						0.159	4	0.159	5
						0.16	1	0.16	9
						0.161	2	0.161	3
						0.162	3	0.162	4
						0.163	2	0.163	1
						0.164	2	0.164	7
						0.165	2	0.165	6
						0.166	1	0.166	6
						0.167	0	0.167	3
						0.168	3	0.168	3
						0.169	2	0.169	4
						0.17	4	0.17	2
						0.171	1	0.171	6
						0.172	5	0.172	4
						0.173	1	0.173	3
						0.174	5	0.174	8
						0.175	0	0.175	1
						0.176	2	0.176	9
						0.177	4	0.177	7
						0.178	1	0.178	11
						0.179	4	0.179	2
						0.18	1	0.18	0
						0.181	3	0.181	4
						0.182	1	0.182	4
						0.183	2	0.183	3
						0.184	2	0.184	5
						0.185	0	0.185	0
						0.186	2	0.186	4
						0.187	2	0.187	8
						0.188	5	0.188	4
						0.189	2	0.189	5
						0.19	0	0.19	8
						0.191	2	0.191	4
						0.192	1	0.192	2
						0.193	1	0.193	4
						0.194	2	0.194	14
						0.195	2	0.195	3
						0.196	2	0.196	2
						0.197	2	0.197	1
						0.198	6	0.198	1
						0.199	2	0.199	2
						0.2	0	0.2	4
						0.201	1	0.201	3
						0.202	3	0.202	4
						0.203	0	0.203	2
						0.204	3	0.204	7
						0.205	2	0.205	2
						0.206	2	0.206	6
						0.207	0	0.207	2
						0.208	4	0.208	2
						0.209	0	0.209	5
						0.21	1	0.21	6
						0.211	3	0.211	5
						0.212	4	0.212	4
						0.213	2	0.213	1
						0.214	2	0.214	7
						0.215	2	0.215	5
						0.216	4	0.216	6
						0.217	2	0.217	0
						0.218	3	0.218	1
						0.219	4	0.219	9
						0.22	7	0.22	1
						0.221	0	0.221	5
						0.222	4	0.222	10
						0.223	3	0.223	3
						0.224	4	0.224	2
						0.225	2	0.225	1
						0.226	1	0.226	5
						0.227	2	0.227	2
						0.228	2	0.228	14
						0.229	2	0.229	5
						0.23	8	0.23	8
						0.231	1	0.231	3
						0.232	0	0.232	2
						0.233	5	0.233	3
						0.234	3	0.234	3
						0.235	4	0.235	5
						0.236	2	0.236	22
						0.237	2	0.237	5
						0.238	0	0.238	3
						0.239	0	0.239	4
						0.24	1	0.24	7
						0.241	3	0.241	1
						0.242	0	0.242	0
						0.243	0	0.243	4
						0.244	1	0.244	4
						0.245	1	0.245	3
						0.246	0	0.246	8
						0.247	2	0.247	9
						0.248	3	0.248	3
						0.249	4	0.249	0
						0.25	3	0.25	2
						0.251	4	0.251	4
						0.252	3	0.252	5
						0.253	2	0.253	2
						0.254	3	0.254	7
						0.255	2	0.255	4
						0.256	4	0.256	5
						0.257	2	0.257	2
						0.258	4	0.258	2
						0.259	0	0.259	13
						0.26	4	0.26	5
						0.261	1	0.261	7
						0.262	3	0.262	2
						0.263	0	0.263	2
						0.264	0	0.264	5
						0.265	3	0.265	10
						0.266	3	0.266	3
						0.267	3	0.267	5
						0.268	2	0.268	4
						0.269	2	0.269	4
						0.27	3	0.27	3
						0.271	1	0.271	6
						0.272	1	0.272	10
						0.273	1	0.273	5
						0.274	2	0.274	3
						0.275	2	0.275	5
						0.276	2	0.276	3
						0.277	2	0.277	5
						0.278	0	0.278	18
						0.279	0	0.279	6
						0.28	2	0.28	6
						0.281	4	0.281	2
						0.282	3	0.282	2
						0.283	3	0.283	5
						0.284	8	0.284	3
						0.285	2	0.285	1
						0.286	3	0.286	1
						0.287	3	0.287	1
						0.288	4	0.288	2
						0.289	6	0.289	9
						0.29	6	0.29	1
						0.291	4	0.291	4
						0.292	3	0.292	5
						0.293	6	0.293	3
						0.294	0	0.294	1
						0.295	0	0.295	2
						0.296	0	0.296	2
						0.297	2	0.297	7
						0.298	1	0.298	5
						0.299	3	0.299	3
						0.3	0	0.3	6
						0.301	1	0.301	3
						0.302	1	0.302	3
						0.303	1	0.303	3
						0.304	3	0.304	3
						0.305	1	0.305	6
						0.306	2	0.306	8
						0.307	1	0.307	4
						0.308	3	0.308	8
						0.309	2	0.309	4
						0.31	1	0.31	2
						0.311	0	0.311	4
						0.312	1	0.312	2
						0.313	4	0.313	5
						0.314	1	0.314	5
						0.315	2	0.315	11
						0.316	2	0.316	6
						0.317	1	0.317	1
						0.318	0	0.318	3
						0.319	0	0.319	7
						0.32	1	0.32	3
						0.321	4	0.321	7
						0.322	3	0.322	4
						0.323	3	0.323	2
						0.324	1	0.324	5
						0.325	1	0.325	3
						0.326	4	0.326	0
						0.327	4	0.327	3
						0.328	2	0.328	7
						0.329	3	0.329	5
						0.33	1	0.33	2
						0.331	1	0.331	3
						0.332	1	0.332	5
						0.333	0	0.333	2
						0.334	2	0.334	1
						0.335	5	0.335	8
						0.336	2	0.336	3
						0.337	1	0.337	5
						0.338	4	0.338	5
						0.339	3	0.339	6
						0.34	4	0.34	7
						0.341	3	0.341	6
						0.342	12	0.342	10
						0.343	2	0.343	4
						0.344	2	0.344	5
						0.345	1	0.345	3
						0.346	2	0.346	4
						0.347	6	0.347	5
						0.348	6	0.348	2
						0.349	5	0.349	2
						0.35	2	0.35	6
						0.351	0	0.351	7
						0.352	1	0.352	4
						0.353	1	0.353	2
						0.354	4	0.354	3
						0.355	5	0.355	5
						0.356	6	0.356	3
						0.357	3	0.357	5
						0.358	0	0.358	1
						0.359	1	0.359	1
						0.36	0	0.36	4
						0.361	0	0.361	7
						0.362	2	0.362	6
						0.363	2	0.363	3
						0.364	0	0.364	5
						0.365	0	0.365	7
						0.366	2	0.366	3
						0.367	6	0.367	7
						0.368	0	0.368	5
						0.369	0	0.369	9
						0.37	4	0.37	4
						0.371	1	0.371	4
						0.372	6	0.372	11
						0.373	2	0.373	2
						0.374	1	0.374	2
						0.375	2	0.375	6
						0.376	1	0.376	6
						0.377	1	0.377	3
						0.378	2	0.378	5
						0.379	2	0.379	4
						0.38	1	0.38	5
						0.381	2	0.381	6
						0.382	0	0.382	7
						0.383	2	0.383	4
						0.384	3	0.384	14
						0.385	4	0.385	5
						0.386	1	0.386	1
						0.387	2	0.387	5
						0.388	1	0.388	4
						0.389	2	0.389	5
						0.39	1	0.39	2
						0.391	2	0.391	1
						0.392	2	0.392	3
						0.393	5	0.393	1
						0.394	2	0.394	3
						0.395	5	0.395	7
						0.396	1	0.396	5
						0.397	3	0.397	6
						0.398	1	0.398	4
						0.399	2	0.399	6
						0.4	3	0.4	4
						0.401	3	0.401	5
						0.402	1	0.402	4
						0.403	1	0.403	4
						0.404	1	0.404	2
						0.405	2	0.405	14
						0.406	1	0.406	6
						0.407	4	0.407	5
						0.408	2	0.408	1
						0.409	2	0.409	2
						0.41	4	0.41	3
						0.411	2	0.411	6
						0.412	3	0.412	0
						0.413	2	0.413	2
						0.414	1	0.414	5
						0.415	8	0.415	3
						0.416	0	0.416	6
						0.417	2	0.417	3
						0.418	1	0.418	13
						0.419	1	0.419	9
						0.42	2	0.42	8
						0.421	2	0.421	6
						0.422	0	0.422	3
						0.423	3	0.423	2
						0.424	8	0.424	2
						0.425	3	0.425	10
						0.426	2	0.426	6
						0.427	5	0.427	3
						0.428	3	0.428	4
						0.429	3	0.429	6
						0.43	0	0.43	10
						0.431	2	0.431	6
						0.432	6	0.432	3
						0.433	2	0.433	2
						0.434	1	0.434	1
						0.435	2	0.435	1
						0.436	2	0.436	9
						0.437	3	0.437	4
						0.438	1	0.438	5
						0.439	1	0.439	5
						0.44	2	0.44	5
						0.441	3	0.441	1
						0.442	3	0.442	7
						0.443	3	0.443	4
						0.444	0	0.444	3
						0.445	1	0.445	3
						0.446	1	0.446	8
						0.447	1	0.447	5
						0.448	5	0.448	9
						0.449	3	0.449	2
						0.45	16	0.45	2
						0.451	2	0.451	3
						0.452	1	0.452	5
						0.453	1	0.453	4
						0.454	5	0.454	2
						0.455	2	0.455	3
						0.456	6	0.456	1
						0.457	3	0.457	8
						0.458	4	0.458	2
						0.459	2	0.459	3
						0.46	1	0.46	7
						0.461	2	0.461	3
						0.462	5	0.462	4
						0.463	1	0.463	5
						0.464	0	0.464	14
						0.465	2	0.465	2
						0.466	5	0.466	8
						0.467	0	0.467	0
						0.468	2	0.468	6
						0.469	3	0.469	2
						0.47	0	0.47	2
						0.471	5	0.471	5
						0.472	0	0.472	4
						0.473	1	0.473	6
						0.474	0	0.474	3
						0.475	1	0.475	2
						0.476	1	0.476	4
						0.477	3	0.477	5
						0.478	6	0.478	7
						0.479	6	0.479	7
						0.48	2	0.48	2
						0.481	4	0.481	5
						0.482	3	0.482	15
						0.483	2	0.483	2
						0.484	7	0.484	4
						0.485	2	0.485	3
						0.486	3	0.486	3
						0.487	3	0.487	5
						0.488	2	0.488	6
						0.489	2	0.489	4
						0.49	3	0.49	2
						0.491	5	0.491	7
						0.492	5	0.492	6
						0.493	2	0.493	3
						0.494	7	0.494	0
						0.495	2	0.495	5
						0.496	2	0.496	7
						0.497	4	0.497	6
						0.498	0	0.498	6
						0.499	2	0.499	2
						0.5	3	0.5	5
						0.501	4	0.501	12
						0.502	1	0.502	10
						0.503	3	0.503	3
						0.504	1	0.504	6
						0.505	1	0.505	6
						0.506	0	0.506	1
						0.507	3	0.507	7
						0.508	4	0.508	5
						0.509	3	0.509	5
						0.51	0	0.51	1
						0.511	0	0.511	9
						0.512	4	0.512	3
						0.513	11	0.513	9
						0.514	3	0.514	10
						0.515	2	0.515	2
						0.516	7	0.516	1
						0.517	5	0.517	2
						0.518	0	0.518	7
						0.519	0	0.519	5
						0.52	2	0.52	6
						0.521	0	0.521	1
						0.522	4	0.522	5
						0.523	7	0.523	1
						0.524	6	0.524	0
						0.525	0	0.525	6
						0.526	3	0.526	6
						0.527	4	0.527	5
						0.528	2	0.528	6
						0.529	8	0.529	5
						0.53	1	0.53	3
						0.531	2	0.531	5
						0.532	3	0.532	6
						0.533	2	0.533	2
						0.534	3	0.534	5
						0.535	3	0.535	3
						0.536	0	0.536	2
						0.537	3	0.537	4
						0.538	2	0.538	7
						0.539	3	0.539	2
						0.54	0	0.54	2
						0.541	3	0.541	4
						0.542	3	0.542	4
						0.543	4	0.543	8
						0.544	2	0.544	4
						0.545	1	0.545	10
						0.546	1	0.546	2
						0.547	5	0.547	7
						0.548	2	0.548	0
						0.549	3	0.549	13
						0.55	2	0.55	10
						0.551	0	0.551	1
						0.552	3	0.552	3
						0.553	0	0.553	1
						0.554	0	0.554	3
						0.555	1	0.555	4
						0.556	2	0.556	9
						0.557	0	0.557	5
						0.558	10	0.558	4
						0.559	15	0.559	2
						0.56	1	0.56	5
						0.561	1	0.561	4
						0.562	5	0.562	3
						0.563	2	0.563	5
						0.564	9	0.564	3
						0.565	0	0.565	7
						0.566	1	0.566	4
						0.567	6	0.567	5
						0.568	4	0.568	3
						0.569	3	0.569	2
						0.57	2	0.57	0
						0.571	0	0.571	3
						0.572	2	0.572	4
						0.573	7	0.573	11
						0.574	1	0.574	2
						0.575	0	0.575	6
						0.576	4	0.576	2
						0.577	2	0.577	6
						0.578	1	0.578	1
						0.579	2	0.579	6
						0.58	3	0.58	18
						0.581	1	0.581	5
						0.582	7	0.582	2
						0.583	6	0.583	5
						0.584	0	0.584	2
						0.585	3	0.585	15
						0.586	11	0.586	1
						0.587	2	0.587	5
						0.588	0	0.588	4
						0.589	0	0.589	4
						0.59	0	0.59	13
						0.591	0	0.591	1
						0.592	0	0.592	2
						0.593	20	0.593	0
						0.594	1	0.594	3
						0.595	2	0.595	5
						0.596	6	0.596	3
						0.597	1	0.597	1
						0.598	1	0.598	7
						0.599	3	0.599	3
						0.6	1	0.6	2
						0.601	1	0.601	6
						0.602	0	0.602	8
						0.603	3	0.603	5
						0.604	8	0.604	4
						0.605	1	0.605	10
						0.606	0	0.606	2
						0.607	1	0.607	4
						0.608	3	0.608	1
						0.609	2	0.609	6
						0.61	0	0.61	1
						0.611	0	0.611	2
						0.612	3	0.612	2
						0.613	2	0.613	3
						0.614	4	0.614	4
						0.615	2	0.615	3
						0.616	1	0.616	6
						0.617	2	0.617	9
						0.618	2	0.618	4
						0.619	0	0.619	4
						0.62	1	0.62	14
						0.621	4	0.621	3
						0.622	1	0.622	11
						0.623	4	0.623	6
						0.624	6	0.624	12
						0.625	2	0.625	3
						0.626	3	0.626	2
						0.627	3	0.627	4
						0.628	2	0.628	10
						0.629	3	0.629	3
						0.63	0	0.63	1
						0.631	1	0.631	5
						0.632	1	0.632	2
						0.633	1	0.633	5
						0.634	4	0.634	6
						0.635	4	0.635	3
						0.636	2	0.636	3
						0.637	2	0.637	2
						0.638	1	0.638	4
						0.639	2	0.639	2
						0.64	4	0.64	2
						0.641	1	0.641	3
						0.642	1	0.642	2
						0.643	4	0.643	1
						0.644	4	0.644	4
						0.645	2	0.645	2
						0.646	1	0.646	3
						0.647	1	0.647	3
						0.648	2	0.648	8
						0.649	2	0.649	5
						0.65	5	0.65	2
						0.651	2	0.651	3
						0.652	8	0.652	6
						0.653	3	0.653	4
						0.654	5	0.654	3
						0.655	5	0.655	2
						0.656	1	0.656	2
						0.657	2	0.657	1
						0.658	7	0.658	2
						0.659	4	0.659	7
						0.66	2	0.66	5
						0.661	3	0.661	17
						0.662	1	0.662	4
						0.663	0	0.663	6
						0.664	3	0.664	8
						0.665	2	0.665	2
						0.666	2	0.666	5
						0.667	1	0.667	3
						0.668	1	0.668	2
						0.669	6	0.669	3
						0.67	4	0.67	4
						0.671	0	0.671	4
						0.672	2	0.672	8
						0.673	0	0.673	4
						0.674	0	0.674	5
						0.675	1	0.675	6
						0.676	2	0.676	8
						0.677	2	0.677	2
						0.678	0	0.678	3
						0.679	4	0.679	8
						0.68	2	0.68	1
						0.681	1	0.681	1
						0.682	2	0.682	4
						0.683	3	0.683	7
						0.684	5	0.684	7
						0.685	2	0.685	8
						0.686	3	0.686	3
						0.687	6	0.687	3
						0.688	5	0.688	2
						0.689	4	0.689	3
						0.69	2	0.69	2
						0.691	5	0.691	2
						0.692	0	0.692	2
						0.693	5	0.693	4
						0.694	4	0.694	3
						0.695	2	0.695	2
						0.696	4	0.696	3
						0.697	1	0.697	2
						0.698	0	0.698	8
						0.699	2	0.699	2
						0.7	1	0.7	3
						0.701	4	0.701	3
						0.702	1	0.702	2
						0.703	1	0.703	4
						0.704	2	0.704	3
						0.705	1	0.705	4
						0.706	5	0.706	2
						0.707	3	0.707	2
						0.708	2	0.708	1
						0.709	1	0.709	9
						0.71	3	0.71	4
						0.711	7	0.711	5
						0.712	8	0.712	6
						0.713	3	0.713	3
						0.714	0	0.714	3
						0.715	2	0.715	4
						0.716	2	0.716	1
						0.717	4	0.717	9
						0.718	1	0.718	3
						0.719	3	0.719	9
						0.72	8	0.72	2
						0.721	2	0.721	5
						0.722	4	0.722	1
						0.723	2	0.723	4
						0.724	5	0.724	2
						0.725	2	0.725	10
						0.726	2	0.726	5
						0.727	2	0.727	4
						0.728	3	0.728	4
						0.729	0	0.729	4
						0.73	2	0.73	2
						0.731	5	0.731	5
						0.732	2	0.732	2
						0.733	2	0.733	6
						0.734	2	0.734	8
						0.735	1	0.735	5
						0.736	1	0.736	4
						0.737	2	0.737	1
						0.738	1	0.738	8
						0.739	3	0.739	4
						0.74	2	0.74	1
						0.741	4	0.741	5
						0.742	2	0.742	3
						0.743	0	0.743	1
						0.744	5	0.744	2
						0.745	1	0.745	6
						0.746	2	0.746	3
						0.747	0	0.747	3
						0.748	3	0.748	7
						0.749	1	0.749	2
						0.75	5	0.75	5
						0.751	1	0.751	3
						0.752	4	0.752	6
						0.753	2	0.753	1
						0.754	0	0.754	2
						0.755	2	0.755	0
						0.756	1	0.756	8
						0.757	3	0.757	4
						0.758	3	0.758	3
						0.759	4	0.759	3
						0.76	1	0.76	3
						0.761	0	0.761	4
						0.762	2	0.762	3
						0.763	6	0.763	5
						0.764	4	0.764	4
						0.765	3	0.765	4
						0.766	2	0.766	3
						0.767	0	0.767	2
						0.768	6	0.768	3
						0.769	1	0.769	2
						0.77	3	0.77	6
						0.771	1	0.771	4
						0.772	4	0.772	3
						0.773	2	0.773	3
						0.774	5	0.774	2
						0.775	4	0.775	4
						0.776	1	0.776	6
						0.777	6	0.777	5
						0.778	3	0.778	4
						0.779	2	0.779	4
						0.78	0	0.78	2
						0.781	2	0.781	2
						0.782	7	0.782	2
						0.783	1	0.783	3
						0.784	2	0.784	3
						0.785	1	0.785	3
						0.786	3	0.786	5
						0.787	3	0.787	3
						0.788	1	0.788	1
						0.789	6	0.789	3
						0.79	8	0.79	3
						0.791	4	0.791	3
						0.792	4	0.792	0
						0.793	2	0.793	4
						0.794	3	0.794	4
						0.795	3	0.795	2
						0.796	3	0.796	2
						0.797	2	0.797	14
						0.798	0	0.798	4
						0.799	3	0.799	6
						0.8	2	0.8	5
						0.801	0	0.801	2
						0.802	4	0.802	3
						0.803	2	0.803	7
						0.804	5	0.804	3
						0.805	7	0.805	8
						0.806	5	0.806	2
						0.807	1	0.807	5
						0.808	1	0.808	3
						0.809	0	0.809	3
						0.81	5	0.81	11
						0.811	2	0.811	4
						0.812	7	0.812	8
						0.813	1	0.813	2
						0.814	2	0.814	1
						0.815	1	0.815	3
						0.816	2	0.816	5
						0.817	2	0.817	5
						0.818	1	0.818	1
						0.819	5	0.819	1
						0.82	0	0.82	5
						0.821	2	0.821	6
						0.822	5	0.822	0
						0.823	1	0.823	6
						0.824	3	0.824	4
						0.825	1	0.825	2
						0.826	3	0.826	17
						0.827	2	0.827	7
						0.828	6	0.828	4
						0.829	1	0.829	4
						0.83	1	0.83	2
						0.831	2	0.831	5
						0.832	2	0.832	1
						0.833	3	0.833	5
						0.834	4	0.834	5
						0.835	2	0.835	3
						0.836	2	0.836	7
						0.837	2	0.837	4
						0.838	1	0.838	4
						0.839	3	0.839	9
						0.84	0	0.84	1
						0.841	2	0.841	6
						0.842	5	0.842	3
						0.843	1	0.843	5
						0.844	2	0.844	4
						0.845	3	0.845	2
						0.846	13	0.846	2
						0.847	2	0.847	5
						0.848	2	0.848	2
						0.849	4	0.849	1
						0.85	4	0.85	13
						0.851	1	0.851	2
						0.852	2	0.852	5
						0.853	3	0.853	13
						0.854	2	0.854	4
						0.855	2	0.855	2
						0.856	1	0.856	6
						0.857	7	0.857	5
						0.858	0	0.858	1
						0.859	2	0.859	6
						0.86	2	0.86	2
						0.861	1	0.861	6
						0.862	2	0.862	5
						0.863	2	0.863	4
						0.864	2	0.864	5
						0.865	5	0.865	2
						0.866	2	0.866	4
						0.867	0	0.867	7
						0.868	1	0.868	3
						0.869	5	0.869	5
						0.87	4	0.87	5
						0.871	4	0.871	5
						0.872	2	0.872	5
						0.873	6	0.873	7
						0.874	5	0.874	5
						0.875	2	0.875	3
						0.876	4	0.876	8
						0.877	8	0.877	4
						0.878	3	0.878	17
						0.879	1	0.879	3
						0.88	2	0.88	3
						0.881	1	0.881	4
						0.882	2	0.882	5
						0.883	2	0.883	6
						0.884	2	0.884	3
						0.885	3	0.885	10
						0.886	5	0.886	3
						0.887	2	0.887	5
						0.888	6	0.888	3
						0.889	3	0.889	5
						0.89	3	0.89	5
						0.891	3	0.891	2
						0.892	7	0.892	2
						0.893	6	0.893	5
						0.894	1	0.894	2
						0.895	5	0.895	2
						0.896	2	0.896	4
						0.897	1	0.897	4
						0.898	2	0.898	5
						0.899	3	0.899	1
						0.9	3	0.9	2
						0.901	3	0.901	4
						0.902	5	0.902	11
						0.903	1	0.903	12
						0.904	3	0.904	4
						0.905	0	0.905	5
						0.906	1	0.906	4
						0.907	2	0.907	10
						0.908	2	0.908	4
						0.909	2	0.909	3
						0.91	3	0.91	5
						0.911	3	0.911	5
						0.912	8	0.912	2
						0.913	3	0.913	12
						0.914	3	0.914	3
						0.915	1	0.915	3
						0.916	1	0.916	4
						0.917	0	0.917	3
						0.918	5	0.918	2
						0.919	3	0.919	3
						0.92	3	0.92	9
						0.921	2	0.921	2
						0.922	6	0.922	5
						0.923	1	0.923	7
						0.924	1	0.924	6
						0.925	3	0.925	7
						0.926	0	0.926	5
						0.927	2	0.927	4
						0.928	4	0.928	4
						0.929	3	0.929	4
						0.93	5	0.93	2
						0.931	4	0.931	1
						0.932	4	0.932	1
						0.933	5	0.933	3
						0.934	1	0.934	2
						0.935	1	0.935	1
						0.936	2	0.936	6
						0.937	0	0.937	2
						0.938	3	0.938	3
						0.939	0	0.939	0
						0.94	7	0.94	1
						0.941	3	0.941	6
						0.942	0	0.942	4
						0.943	7	0.943	2
						0.944	4	0.944	0
						0.945	3	0.945	4
						0.946	0	0.946	5
						0.947	2	0.947	3
						0.948	3	0.948	5
						0.949	7	0.949	3
						0.95	6	0.95	5
						0.951	3	0.951	4
						0.952	1	0.952	4
						0.953	2	0.953	4
						0.954	5	0.954	3
						0.955	6	0.955	1
						0.956	1	0.956	3
						0.957	4	0.957	3
						0.958	2	0.958	5
						0.959	3	0.959	5
						0.96	2	0.96	7
						0.961	1	0.961	4
						0.962	5	0.962	6
						0.963	2	0.963	2
						0.964	1	0.964	2
						0.965	1	0.965	5
						0.966	3	0.966	2
						0.967	2	0.967	18
						0.968	2	0.968	1
						0.969	3	0.969	4
						0.97	4	0.97	7
						0.971	6	0.971	4
						0.972	2	0.972	4
						0.973	2	0.973	3
						0.974	0	0.974	5
						0.975	1	0.975	4
						0.976	2	0.976	5
						0.977	3	0.977	2
						0.978	4	0.978	1
						0.979	5	0.979	6
						0.98	1	0.98	4
						0.981	1	0.981	1
						0.982	5	0.982	1
						0.983	2	0.983	5
						0.984	2	0.984	5
						0.985	2	0.985	5
						0.986	3	0.986	4
						0.987	2	0.987	4
						0.988	3	0.988	10
						0.989	3	0.989	3
						0.99	2	0.99	15
						0.991	1	0.991	3
						0.992	1	0.992	4
						0.993	5	0.993	5
						0.994	4	0.994	5
						0.995	5	0.995	1
						0.996	0	0.996	9
						0.997	7	0.997	10
						0.998	2	0.998	7
						0.999	3	0.999	4
						1	3	1	4
						1.001	3	1.001	3
						1.002	4	1.002	3
						1.003	0	1.003	2
						1.004	1	1.004	2
						1.005	5	1.005	1
						1.006	4	1.006	7
						1.007	5	1.007	5
						1.008	2	1.008	4
						1.009	3	1.009	6
						1.01	2	1.01	3
						1.011	7	1.011	4
						1.012	4	1.012	4
						1.013	3	1.013	11
						1.014	1	1.014	2
						1.015	5	1.015	4
						1.016	2	1.016	3
						1.017	1	1.017	4
						1.018	2	1.018	6
						1.019	1	1.019	2
						1.02	1	1.02	4
						1.021	6	1.021	5
						1.022	5	1.022	6
						1.023	2	1.023	3
						1.024	1	1.024	14
						1.025	0	1.025	0
						1.026	6	1.026	0
						1.027	3	1.027	2
						1.028	2	1.028	3
						1.029	2	1.029	2
						1.03	2	1.03	0
						1.031	9	1.031	5
						1.032	4	1.032	4
						1.033	3	1.033	9
						1.034	3	1.034	4
						1.035	0	1.035	3
						1.036	3	1.036	4
						1.037	3	1.037	5
						1.038	2	1.038	7
						1.039	2	1.039	5
						1.04	1	1.04	4
						1.041	0	1.041	5
						1.042	3	1.042	2
						1.043	2	1.043	7
						1.044	2	1.044	3
						1.045	2	1.045	4
						1.046	1	1.046	4
						1.047	1	1.047	4
						1.048	2	1.048	2
						1.049	3	1.049	3
						1.05	4	1.05	4
						1.051	2	1.051	6
						1.052	0	1.052	10
						1.053	1	1.053	3
						1.054	0	1.054	5
						1.055	0	1.055	2
						1.056	1	1.056	5
						1.057	2	1.057	11
						1.058	2	1.058	9
						1.059	2	1.059	1
						1.06	0	1.06	1
						1.061	2	1.061	8
						1.062	5	1.062	2
						1.063	0	1.063	6
						1.064	2	1.064	12
						1.065	2	1.065	2
						1.066	1	1.066	5
						1.067	2	1.067	3
						1.068	0	1.068	5
						1.069	1	1.069	5
						1.07	3	1.07	2
						1.071	2	1.071	1
						1.072	3	1.072	9
						1.073	2	1.073	6
						1.074	2	1.074	6
						1.075	12	1.075	4
						1.076	1	1.076	15
						1.077	1	1.077	4
						1.078	5	1.078	3
						1.079	1	1.079	2
						1.08	0	1.08	8
						1.081	4	1.081	5
						1.082	1	1.082	6
						1.083	4	1.083	1
						1.084	2	1.084	5
						1.085	4	1.085	8
						1.086	2	1.086	5
						1.087	4	1.087	2
						1.088	5	1.088	10
						1.089	3	1.089	2
						1.09	2	1.09	7
						1.091	1	1.091	6
						1.092	1	1.092	6
						1.093	0	1.093	6
						1.094	1	1.094	2
						1.095	1	1.095	2
						1.096	0	1.096	6
						1.097	0	1.097	5
						1.098	1	1.098	4
						1.099	0	1.099	3
						1.1	1	1.1	2
						1.101	3	1.101	2
						1.102	2	1.102	8
						1.103	1	1.103	3
						1.104	7	1.104	1
						1.105	2	1.105	4
						1.106	7	1.106	8
						1.107	2	1.107	4
						1.108	6	1.108	4
						1.109	2	1.109	1
						1.11	4	1.11	6
						1.111	1	1.111	6
						1.112	3	1.112	3
						1.113	1	1.113	4
						1.114	2	1.114	7
						1.115	1	1.115	3
						1.116	4	1.116	5
						1.117	1	1.117	4
						1.118	3	1.118	2
						1.119	1	1.119	4
						1.12	2	1.12	2
						1.121	3	1.121	3
						1.122	2	1.122	1
						1.123	2	1.123	4
						1.124	1	1.124	3
						1.125	2	1.125	2
						1.126	2	1.126	4
						1.127	3	1.127	4
						1.128	1	1.128	3
						1.129	2	1.129	4
						1.13	6	1.13	3
						1.131	2	1.131	4
						1.132	3	1.132	3
						1.133	1	1.133	5
						1.134	1	1.134	3
						1.135	4	1.135	3
						1.136	0	1.136	1
						1.137	3	1.137	8
						1.138	2	1.138	6
						1.139	3	1.139	6
						1.14	3	1.14	15
						1.141	1	1.141	15
						1.142	3	1.142	4
						1.143	2	1.143	13
						1.144	5	1.144	1
						1.145	2	1.145	3
						1.146	3	1.146	4
						1.147	4	1.147	3
						1.148	1	1.148	6
						1.149	1	1.149	0
						1.15	0	1.15	3
						1.151	4	1.151	3
						1.152	0	1.152	3
						1.153	2	1.153	3
						1.154	9	1.154	2
						1.155	3	1.155	3
						1.156	2	1.156	2
						1.157	0	1.157	11
						1.158	6	1.158	2
						1.159	1	1.159	1
						1.16	2	1.16	1
						1.161	1	1.161	9
						1.162	0	1.162	4
						1.163	5	1.163	1
						1.164	3	1.164	4
						1.165	4	1.165	7
						1.166	3	1.166	3
						1.167	2	1.167	4
						1.168	2	1.168	3
						1.169	6	1.169	8
						1.17	2	1.17	5
						1.171	11	1.171	5
						1.172	5	1.172	2
						1.173	2	1.173	4
						1.174	3	1.174	1
						1.175	1	1.175	6
						1.176	4	1.176	12
						1.177	1	1.177	7
						1.178	2	1.178	3
						1.179	4	1.179	5
						1.18	1	1.18	1
						1.181	3	1.181	1
						1.182	3	1.182	1
						1.183	2	1.183	8
						1.184	0	1.184	5
						1.185	2	1.185	2
						1.186	1	1.186	5
						1.187	9	1.187	1
						1.188	0	1.188	4
						1.189	1	1.189	0
						1.19	0	1.19	0
						1.191	1	1.191	3
						1.192	2	1.192	5
						1.193	4	1.193	1
						1.194	6	1.194	7
						1.195	2	1.195	6
						1.196	0	1.196	2
						1.197	2	1.197	2
						1.198	3	1.198	4
						1.199	4	1.199	2
						1.2	1	1.2	11
						1.201	6	1.201	3
						1.202	1	1.202	4
						1.203	1	1.203	4
						1.204	4	1.204	5
						1.205	2	1.205	3
						1.206	1	1.206	3
						1.207	1	1.207	4
						1.208	2	1.208	5
						1.209	4	1.209	6
						1.21	3	1.21	19
						1.211	2	1.211	3
						1.212	1	1.212	2
						1.213	3	1.213	0
						1.214	0	1.214	3
						1.215	7	1.215	0
						1.216	1	1.216	4
						1.217	3	1.217	3
						1.218	6	1.218	4
						1.219	0	1.219	6
						1.22	2	1.22	5
						1.221	1	1.221	3
						1.222	1	1.222	1
						1.223	4	1.223	4
						1.224	3	1.224	3
						1.225	3	1.225	10
						1.226	1	1.226	2
						1.227	6	1.227	5
						1.228	1	1.228	3
						1.229	4	1.229	5
						1.23	3	1.23	3
						1.231	2	1.231	1
						1.232	1	1.232	5
						1.233	3	1.233	13
						1.234	2	1.234	7
						1.235	2	1.235	8
						1.236	2	1.236	1
						1.237	0	1.237	0
						1.238	4	1.238	2
						1.239	0	1.239	3
						1.24	3	1.24	2
						1.241	0	1.241	7
						1.242	3	1.242	6
						1.243	1	1.243	5
						1.244	1	1.244	5
						1.245	0	1.245	6
						1.246	1	1.246	4
						1.247	3	1.247	8
						1.248	3	1.248	3
						1.249	2	1.249	9
						1.25	3	1.25	3
						1.251	6	1.251	3
						1.252	3	1.252	2
						1.253	2	1.253	4
						1.254	3	1.254	5
						1.255	2	1.255	4
						1.256	2	1.256	6
						1.257	3	1.257	6
						1.258	0	1.258	5
						1.259	1	1.259	4
						1.26	1	1.26	9
						1.261	6	1.261	6
						1.262	14	1.262	3
						1.263	1	1.263	9
						1.264	4	1.264	2
						1.265	0	1.265	4
						1.266	1	1.266	4
						1.267	6	1.267	6
						1.268	1	1.268	4
						1.269	1	1.269	3
						1.27	4	1.27	3
						1.271	1	1.271	9
						1.272	4	1.272	6
						1.273	0	1.273	4
						1.274	10	1.274	4
						1.275	12	1.275	4
						1.276	3	1.276	3
						1.277	3	1.277	7
						1.278	3	1.278	3
						1.279	3	1.279	6
						1.28	3	1.28	7
						1.281	0	1.281	4
						1.282	4	1.282	1
						1.283	5	1.283	6
						1.284	0	1.284	11
						1.285	3	1.285	7
						1.286	4	1.286	4
						1.287	2	1.287	2
						1.288	0	1.288	6
						1.289	4	1.289	6
						1.29	4	1.29	2
						1.291	0	1.291	4
						1.292	5	1.292	7
						1.293	1	1.293	5
						1.294	1	1.294	4
						1.295	0	1.295	3
						1.296	2	1.296	6
						1.297	1	1.297	4
						1.298	3	1.298	3
						1.299	4	1.299	3
						1.3	2	1.3	5
						1.301	2	1.301	3
						1.302	8	1.302	6
						1.303	0	1.303	5
						1.304	1	1.304	5
						1.305	3	1.305	2
						1.306	3	1.306	3
						1.307	5	1.307	6
						1.308	0	1.308	8
						1.309	5	1.309	5
						1.31	1	1.31	10
						1.311	4	1.311	3
						1.312	3	1.312	2
						1.313	0	1.313	4
						1.314	4	1.314	2
						1.315	5	1.315	4
						1.316	1	1.316	3
						1.317	2	1.317	1
						1.318	4	1.318	5
						1.319	5	1.319	2
						1.32	2	1.32	1
						1.321	2	1.321	7
						1.322	2	1.322	4
						1.323	2	1.323	3
						1.324	21	1.324	2
						1.325	2	1.325	3
						1.326	0	1.326	6
						1.327	1	1.327	6
						1.328	0	1.328	3
						1.329	0	1.329	3
						1.33	2	1.33	3
						1.331	3	1.331	12
						1.332	5	1.332	4
						1.333	2	1.333	5
						1.334	1	1.334	8
						1.335	2	1.335	2
						1.336	3	1.336	14
						1.337	1	1.337	6
						1.338	1	1.338	1
						1.339	3	1.339	7
						1.34	1	1.34	0
						1.341	2	1.341	2
						1.342	2	1.342	15
						1.343	2	1.343	4
						1.344	1	1.344	3
						1.345	0	1.345	4
						1.346	2	1.346	1
						1.347	5	1.347	4
						1.348	2	1.348	1
						1.349	0	1.349	7
						1.35	2	1.35	4
						1.351	3	1.351	1
						1.352	0	1.352	5
						1.353	0	1.353	10
						1.354	6	1.354	2
						1.355	2	1.355	4
						1.356	0	1.356	7
						1.357	3	1.357	4
						1.358	3	1.358	2
						1.359	4	1.359	10
						1.36	3	1.36	3
						1.361	6	1.361	2
						1.362	3	1.362	6
						1.363	1	1.363	1
						1.364	0	1.364	2
						1.365	2	1.365	2
						1.366	4	1.366	5
						1.367	2	1.367	5
						1.368	2	1.368	11
						1.369	1	1.369	8
						1.37	3	1.37	4
						1.371	13	1.371	3
						1.372	1	1.372	7
						1.373	2	1.373	10
						1.374	0	1.374	4
						1.375	1	1.375	4
						1.376	6	1.376	3
						1.377	3	1.377	3
						1.378	2	1.378	2
						1.379	2	1.379	4
						1.38	1	1.38	2
						1.381	4	1.381	3
						1.382	7	1.382	1
						1.383	1	1.383	5
						1.384	0	1.384	4
						1.385	0	1.385	2
						1.386	3	1.386	4
						1.387	1	1.387	4
						1.388	3	1.388	4
						1.389	0	1.389	3
						1.39	5	1.39	3
						1.391	2	1.391	6
						1.392	1	1.392	4
						1.393	0	1.393	12
						1.394	3	1.394	2
						1.395	1	1.395	3
						1.396	0	1.396	4
						1.397	3	1.397	3
						1.398	2	1.398	1
						1.399	1	1.399	7
						1.4	3	1.4	4
						1.401	1	1.401	5
						1.402	2	1.402	3
						1.403	3	1.403	7
						1.404	3	1.404	1
						1.405	4	1.405	7
						1.406	3	1.406	0
						1.407	3	1.407	4
						1.408	2	1.408	4
						1.409	1	1.409	1
						1.41	3	1.41	2
						1.411	1	1.411	2
						1.412	0	1.412	5
						1.413	2	1.413	4
						1.414	4	1.414	3
						1.415	5	1.415	5
						1.416	0	1.416	2
						1.417	1	1.417	1
						1.418	2	1.418	4
						1.419	1	1.419	4
						1.42	4	1.42	2
						1.421	0	1.421	2
						1.422	4	1.422	5
						1.423	2	1.423	3
						1.424	1	1.424	8
						1.425	2	1.425	2
						1.426	2	1.426	1
						1.427	0	1.427	3
						1.428	2	1.428	6
						1.429	6	1.429	10
						1.43	1	1.43	3
						1.431	3	1.431	6
						1.432	7	1.432	5
						1.433	1	1.433	3
						1.434	2	1.434	3
						1.435	3	1.435	5
						1.436	2	1.436	6
						1.437	2	1.437	3
						1.438	4	1.438	7
						1.439	4	1.439	3
						1.44	2	1.44	2
						1.441	5	1.441	5
						1.442	2	1.442	3
						1.443	0	1.443	5
						1.444	2	1.444	6
						1.445	2	1.445	6
						1.446	2	1.446	9
						1.447	3	1.447	5
						1.448	3	1.448	1
						1.449	5	1.449	5
						1.45	3	1.45	2
						1.451	2	1.451	8
						1.452	5	1.452	5
						1.453	0	1.453	5
						1.454	5	1.454	6
						1.455	3	1.455	11
						1.456	1	1.456	1
						1.457	6	1.457	5
						1.458	4	1.458	7
						1.459	1	1.459	2
						1.46	6	1.46	4
						1.461	5	1.461	3
						1.462	4	1.462	2
						1.463	14	1.463	4
						1.464	4	1.464	2
						1.465	0	1.465	1
						1.466	2	1.466	2
						1.467	3	1.467	2
						1.468	4	1.468	3
						1.469	0	1.469	2
						1.47	4	1.47	6
						1.471	1	1.471	23
						1.472	2	1.472	3
						1.473	1	1.473	3
						1.474	3	1.474	3
						1.475	3	1.475	6
						1.476	8	1.476	5
						1.477	7	1.477	1
						1.478	5	1.478	2
						1.479	1	1.479	8
						1.48	1	1.48	6
						1.481	1	1.481	18
						1.482	1	1.482	3
						1.483	0	1.483	4
						1.484	2	1.484	2
						1.485	3	1.485	8
						1.486	1	1.486	8
						1.487	1	1.487	3
						1.488	7	1.488	4
						1.489	3	1.489	3
						1.49	1	1.49	7
						1.491	2	1.491	12
						1.492	4	1.492	7
						1.493	1	1.493	5
						1.494	2	1.494	3
						1.495	1	1.495	8
						1.496	4	1.496	4
						1.497	1	1.497	2
						1.498	2	1.498	8
						1.499	0	1.499	3
						1.5	2	1.5	4
						1.501	2	1.501	1
						1.502	0	1.502	4
						1.503	3	1.503	4
						1.504	2	1.504	0
						1.505	5	1.505	5
						1.506	4	1.506	4
						1.507	1	1.507	6
						1.508	4	1.508	3
						1.509	3	1.509	6
						1.51	4	1.51	3
						1.511	1	1.511	3
						1.512	6	1.512	2
						1.513	5	1.513	1
						1.514	3	1.514	1
						1.515	4	1.515	5
						1.516	2	1.516	1
						1.517	2	1.517	2
						1.518	0	1.518	6
						1.519	2	1.519	3
						1.52	4	1.52	3
						1.521	3	1.521	2
						1.522	2	1.522	1
						1.523	1	1.523	6
						1.524	4	1.524	3
						1.525	2	1.525	2
						1.526	1	1.526	4
						1.527	3	1.527	9
						1.528	3	1.528	3
						1.529	1	1.529	16
						1.53	5	1.53	3
						1.531	1	1.531	3
						1.532	3	1.532	5
						1.533	3	1.533	4
						1.534	2	1.534	7
						1.535	1	1.535	6
						1.536	2	1.536	11
						1.537	4	1.537	1
						1.538	2	1.538	3
						1.539	1	1.539	6
						1.54	5	1.54	1
						1.541	2	1.541	6
						1.542	5	1.542	12
						1.543	4	1.543	2
						1.544	1	1.544	2
						1.545	3	1.545	2
						1.546	1	1.546	5
						1.547	4	1.547	1
						1.548	2	1.548	2
						1.549	2	1.549	2
						1.55	2	1.55	2
						1.551	5	1.551	4
						1.552	2	1.552	8
						1.553	4	1.553	17
						1.554	4	1.554	4
						1.555	8	1.555	8
						1.556	5	1.556	3
						1.557	3	1.557	5
						1.558	8	1.558	5
						1.559	4	1.559	4
						1.56	0	1.56	8
						1.561	1	1.561	5
						1.562	0	1.562	1
						1.563	5	1.563	5
						1.564	3	1.564	3
						1.565	3	1.565	5
						1.566	4	1.566	5
						1.567	1	1.567	2
						1.568	2	1.568	7
						1.569	3	1.569	6
						1.57	0	1.57	2
						1.571	3	1.571	10
						1.572	2	1.572	5
						1.573	5	1.573	5
						1.574	2	1.574	7
						1.575	0	1.575	7
						1.576	2	1.576	2
						1.577	2	1.577	5
						1.578	1	1.578	6
						1.579	1	1.579	5
						1.58	3	1.58	2
						1.581	2	1.581	2
						1.582	2	1.582	4
						1.583	0	1.583	4
						1.584	0	1.584	2
						1.585	2	1.585	3
						1.586	3	1.586	3
						1.587	0	1.587	3
						1.588	0	1.588	2
						1.589	4	1.589	5
						1.59	2	1.59	8
						1.591	6	1.591	3
						1.592	1	1.592	5
						1.593	2	1.593	2
						1.594	1	1.594	5
						1.595	3	1.595	3
						1.596	0	1.596	5
						1.597	2	1.597	4
						1.598	4	1.598	5
						1.599	5	1.599	4
						1.6	2	1.6	6
						1.601	2	1.601	2
						1.602	0	1.602	4
						1.603	4	1.603	4
						1.604	5	1.604	3
						1.605	5	1.605	4
						1.606	4	1.606	3
						1.607	1	1.607	2
						1.608	2	1.608	3
						1.609	2	1.609	0
						1.61	5	1.61	5
						1.611	0	1.611	6
						1.612	0	1.612	5
						1.613	2	1.613	5
						1.614	0	1.614	5
						1.615	3	1.615	1
						1.616	3	1.616	4
						1.617	1	1.617	4
						1.618	4	1.618	4
						1.619	2	1.619	2
						1.62	3	1.62	0
						1.621	1	1.621	5
						1.622	1	1.622	11
						1.623	3	1.623	3
						1.624	6	1.624	2
						1.625	2	1.625	9
						1.626	2	1.626	1
						1.627	1	1.627	1
						1.628	3	1.628	3
						1.629	0	1.629	6
						1.63	1	1.63	5
						1.631	2	1.631	6
						1.632	4	1.632	2
						1.633	1	1.633	3
						1.634	5	1.634	2
						1.635	2	1.635	8
						1.636	2	1.636	5
						1.637	1	1.637	4
						1.638	1	1.638	5
						1.639	5	1.639	3
						1.64	1	1.64	7
						1.641	1	1.641	3
						1.642	2	1.642	5
						1.643	4	1.643	4
						1.644	0	1.644	11
						1.645	2	1.645	4
						1.646	3	1.646	13
						1.647	2	1.647	4
						1.648	8	1.648	1
						1.649	1	1.649	10
						1.65	0	1.65	6
						1.651	4	1.651	4
						1.652	3	1.652	3
						1.653	2	1.653	3
						1.654	7	1.654	9
						1.655	0	1.655	4
						1.656	3	1.656	7
						1.657	1	1.657	2
						1.658	4	1.658	3
						1.659	2	1.659	4
						1.66	2	1.66	5
						1.661	4	1.661	7
						1.662	3	1.662	2
						1.663	1	1.663	2
						1.664	2	1.664	5
						1.665	3	1.665	0
						1.666	1	1.666	5
						1.667	4	1.667	4
						1.668	0	1.668	2
						1.669	2	1.669	2
						1.67	4	1.67	3
						1.671	3	1.671	5
						1.672	8	1.672	6
						1.673	3	1.673	6
						1.674	3	1.674	4
						1.675	6	1.675	13
						1.676	5	1.676	5
						1.677	1	1.677	7
						1.678	0	1.678	5
						1.679	6	1.679	2
						1.68	1	1.68	4
						1.681	4	1.681	4
						1.682	1	1.682	6
						1.683	3	1.683	2
						1.684	8	1.684	4
						1.685	1	1.685	0
						1.686	4	1.686	2
						1.687	2	1.687	4
						1.688	4	1.688	6
						1.689	1	1.689	2
						1.69	3	1.69	8
						1.691	10	1.691	2
						1.692	2	1.692	3
						1.693	2	1.693	4
						1.694	2	1.694	2
						1.695	1	1.695	6
						1.696	2	1.696	7
						1.697	2	1.697	4
						1.698	5	1.698	8
						1.699	1	1.699	3
						1.7	3	1.7	6
						1.701	5	1.701	5
						1.702	2	1.702	4
						1.703	3	1.703	9
						1.704	4	1.704	7
						1.705	11	1.705	4
						1.706	0	1.706	2
						1.707	1	1.707	1
						1.708	3	1.708	12
						1.709	3	1.709	0
						1.71	2	1.71	2
						1.711	1	1.711	8
						1.712	2	1.712	5
						1.713	3	1.713	9
						1.714	3	1.714	3
						1.715	1	1.715	2
						1.716	1	1.716	11
						1.717	5	1.717	1
						1.718	2	1.718	1
						1.719	7	1.719	7
						1.72	0	1.72	3
						1.721	5	1.721	4
						1.722	6	1.722	3
						1.723	0	1.723	5
						1.724	0	1.724	8
						1.725	3	1.725	3
						1.726	1	1.726	5
						1.727	4	1.727	7
						1.728	1	1.728	4
						1.729	1	1.729	6
						1.73	1	1.73	3
						1.731	2	1.731	5
						1.732	2	1.732	3
						1.733	3	1.733	4
						1.734	2	1.734	6
						1.735	13	1.735	3
						1.736	0	1.736	5
						1.737	3	1.737	1
						1.738	0	1.738	4
						1.739	2	1.739	3
						1.74	7	1.74	10
						1.741	1	1.741	4
						1.742	3	1.742	2
						1.743	1	1.743	4
						1.744	0	1.744	9
						1.745	1	1.745	1
						1.746	6	1.746	2
						1.747	6	1.747	0
						1.748	2	1.748	4
						1.749	3	1.749	5
						1.75	4	1.75	2
						1.751	3	1.751	3
						1.752	2	1.752	3
						1.753	1	1.753	5
						1.754	0	1.754	2
						1.755	2	1.755	3
						1.756	2	1.756	4
						1.757	6	1.757	4
						1.758	0	1.758	5
						1.759	1	1.759	5
						1.76	4	1.76	2
						1.761	3	1.761	4
						1.762	3	1.762	2
						1.763	0	1.763	4
						1.764	0	1.764	5
						1.765	2	1.765	8
						1.766	2	1.766	6
						1.767	2	1.767	4
						1.768	14	1.768	4
						1.769	1	1.769	9
						1.77	3	1.77	3
						1.771	2	1.771	2
						1.772	3	1.772	3
						1.773	3	1.773	3
						1.774	1	1.774	3
						1.775	3	1.775	5
						1.776	2	1.776	4
						1.777	3	1.777	1
						1.778	2	1.778	3
						1.779	1	1.779	2
						1.78	2	1.78	6
						1.781	3	1.781	7
						1.782	1	1.782	2
						1.783	1	1.783	4
						1.784	6	1.784	3
						1.785	0	1.785	4
						1.786	3	1.786	2
						1.787	6	1.787	1
						1.788	3	1.788	0
						1.789	1	1.789	5
						1.79	2	1.79	5
						1.791	3	1.791	4
						1.792	1	1.792	4
						1.793	2	1.793	3
						1.794	2	1.794	3
						1.795	3	1.795	3
						1.796	0	1.796	2
						1.797	2	1.797	4
						1.798	1	1.798	12
						1.799	2	1.799	5
						1.8	6	1.8	5
						1.801	2	1.801	4
						1.802	5	1.802	9
						1.803	17	1.803	2
						1.804	5	1.804	3
						1.805	3	1.805	4
						1.806	2	1.806	1
						1.807	5	1.807	3
						1.808	5	1.808	2
						1.809	2	1.809	5
						1.81	1	1.81	3
						1.811	0	1.811	2
						1.812	2	1.812	10
						1.813	1	1.813	0
						1.814	8	1.814	3
						1.815	6	1.815	2
						1.816	1	1.816	2
						1.817	0	1.817	7
						1.818	0	1.818	1
						1.819	0	1.819	6
						1.82	4	1.82	8
						1.821	1	1.821	2
						1.822	3	1.822	4
						1.823	5	1.823	3
						1.824	3	1.824	6
						1.825	2	1.825	11
						1.826	0	1.826	3
						1.827	4	1.827	3
						1.828	2	1.828	7
						1.829	1	1.829	7
						1.83	1	1.83	7
						1.831	0	1.831	0
						1.832	1	1.832	3
						1.833	0	1.833	12
						1.834	4	1.834	1
						1.835	0	1.835	6
						1.836	1	1.836	9
						1.837	4	1.837	6
						1.838	1	1.838	7
						1.839	3	1.839	4
						1.84	1	1.84	2
						1.841	3	1.841	2
						1.842	1	1.842	5
						1.843	1	1.843	5
						1.844	0	1.844	5
						1.845	2	1.845	4
						1.846	2	1.846	3
						1.847	2	1.847	4
						1.848	5	1.848	5
						1.849	3	1.849	9
						1.85	1	1.85	5
						1.851	3	1.851	8
						1.852	1	1.852	3
						1.853	4	1.853	8
						1.854	0	1.854	2
						1.855	4	1.855	2
						1.856	1	1.856	5
						1.857	2	1.857	4
						1.858	13	1.858	1
						1.859	5	1.859	0
						1.86	1	1.86	5
						1.861	3	1.861	2
						1.862	3	1.862	2
						1.863	0	1.863	9
						1.864	1	1.864	3
						1.865	4	1.865	2
						1.866	6	1.866	1
						1.867	0	1.867	3
						1.868	2	1.868	7
						1.869	0	1.869	5
						1.87	2	1.87	1
						1.871	0	1.871	4
						1.872	1	1.872	1
						1.873	1	1.873	5
						1.874	3	1.874	4
						1.875	1	1.875	14
						1.876	2	1.876	3
						1.877	1	1.877	2
						1.878	2	1.878	2
						1.879	2	1.879	2
						1.88	2	1.88	1
						1.881	7	1.881	5
						1.882	2	1.882	4
						1.883	3	1.883	4
						1.884	5	1.884	12
						1.885	2	1.885	9
						1.886	2	1.886	5
						1.887	0	1.887	1
						1.888	3	1.888	1
						1.889	2	1.889	8
						1.89	2	1.89	5
						1.891	3	1.891	1
						1.892	4	1.892	2
						1.893	8	1.893	3
						1.894	4	1.894	13
						1.895	0	1.895	0
						1.896	3	1.896	3
						1.897	2	1.897	3
						1.898	3	1.898	7
						1.899	2	1.899	1
						1.9	4	1.9	2
						1.901	4	1.901	8
						1.902	4	1.902	4
						1.903	0	1.903	6
						1.904	2	1.904	6
						1.905	1	1.905	6
						1.906	2	1.906	6
						1.907	3	1.907	5
						1.908	5	1.908	2
						1.909	2	1.909	1
						1.91	4	1.91	3
						1.911	4	1.911	3
						1.912	2	1.912	6
						1.913	15	1.913	7
						1.914	2	1.914	5
						1.915	2	1.915	4
						1.916	9	1.916	9
						1.917	4	1.917	2
						1.918	4	1.918	3
						1.919	1	1.919	1
						1.92	8	1.92	6
						1.921	3	1.921	3
						1.922	1	1.922	6
						1.923	3	1.923	6
						1.924	1	1.924	2
						1.925	0	1.925	1
						1.926	2	1.926	5
						1.927	5	1.927	6
						1.928	2	1.928	3
						1.929	2	1.929	7
						1.93	1	1.93	7
						1.931	1	1.931	6
						1.932	1	1.932	7
						1.933	1	1.933	4
						1.934	3	1.934	7
						1.935	4	1.935	6
						1.936	2	1.936	6
						1.937	2	1.937	2
						1.938	3	1.938	7
						1.939	5	1.939	5
						1.94	1	1.94	2
						1.941	4	1.941	4
						1.942	1	1.942	5
						1.943	1	1.943	0
						1.944	1	1.944	0
						1.945	1	1.945	3
						1.946	1	1.946	3
						1.947	6	1.947	1
						1.948	1	1.948	8
						1.949	0	1.949	4
						1.95	2	1.95	3
						1.951	1	1.951	14
						1.952	7	1.952	2
						1.953	4	1.953	6
						1.954	0	1.954	2
						1.955	2	1.955	5
						1.956	3	1.956	7
						1.957	5	1.957	3
						1.958	1	1.958	5
						1.959	1	1.959	1
						1.96	2	1.96	5
						1.961	0	1.961	1
						1.962	5	1.962	6
						1.963	1	1.963	3
						1.964	1	1.964	3
						1.965	2	1.965	2
						1.966	5	1.966	3
						1.967	3	1.967	2
						1.968	0	1.968	6
						1.969	1	1.969	5
						1.97	0	1.97	3
						1.971	2	1.971	10
						1.972	4	1.972	7
						1.973	3	1.973	3
						1.974	3	1.974	6
						1.975	4	1.975	2
						1.976	3	1.976	4
						1.977	1	1.977	5
						1.978	4	1.978	14
						1.979	4	1.979	3
						1.98	1	1.98	5
						1.981	2	1.981	0
						1.982	1	1.982	10
						1.983	3	1.983	6
						1.984	2	1.984	9
						1.985	3	1.985	4
						1.986	1	1.986	1
						1.987	4	1.987	5
						1.988	2	1.988	9
						1.989	3	1.989	4
						1.99	8	1.99	2
						1.991	2	1.991	6
						1.992	3	1.992	1
						1.993	5	1.993	2
						1.994	6	1.994	5
						1.995	5	1.995	4
[truncated: 3,005 more rows]

## Sheet: Figure 3
Figure 3
Figure 3b (green)	aptamer only		Figure 3b (orange)	aptamer + IgE		Figure 3c, left panel (green)	aptamer only	Figure 3c, right panel (orange)	aptamer + IgE
	mean	standard deviation		mean	standard deviation
channel position / µm	number of molecules detected	number of molecules detected	channel position / µm	number of molecules detected	number of molecules detected	time / s	photons / kHz	time / s	photons / kHz
435.05	13.3343	4.18964	456.439	19.7219	13.7731	0	3	0	5
466.13	15.7502	4.77387	487.202	15.7592	6.92586	0.001	4	0.001	0
497.2	16.4157	6.24509	517.965	19.019	3.76701	0.002	1	0.002	3
528.28	28.6679	11.1156	548.727	24.3336	1.69997	0.003	3	0.003	6
559.35	48.4978	13.0952	579.49	50.0727	5.02584	0.004	1	0.004	3
590.43	76.5871	18.4438	610.253	72.9812	9.4343	0.005	3	0.005	9
621.5	115.413	16.116	641.015	115.835	11.6616	0.006	0	0.006	9
652.58	169.84	16.7596	671.778	163.257	13.8216	0.007	4	0.007	9
683.65	223.577	5.28751	702.54	224.077	11.9706	0.008	4	0.008	0
714.73	270.921	11.3189	733.303	252.055	26.2862	0.009	5	0.009	5
745.8	321.411	33.1993	764.066	329.923	23.811	0.01	7	0.01	2
776.88	354.167	30.5131	794.828	350.834	8.72067	0.011	2	0.011	2
807.95	365.333	31.5634	825.591	381.999	16.7549	0.012	3	0.012	13
839.03	382.917	37.2691	856.354	369.365	22.2487	0.013	3	0.013	1
870.1	381.832	32.3335	887.116	343.278	11.8058	0.014	3	0.014	3
901.18	368.077	10.6005	917.879	272.947	23.2661	0.015	4	0.015	0
932.25	306.92	13.4816	948.641	242.575	39.9716	0.016	2	0.016	3
963.33	283.745	13.913	979.404	197.611	40.5527	0.017	3	0.017	4
994.4	245.254	14.8236	1010.17	158.11	19.991	0.018	2	0.018	1
1025.48	206.164	6.50804	1040.93	152.648	18.8266	0.019	1	0.019	1
1056.55	180.087	8.97912	1071.69	161.444	8.65138	0.02	1	0.02	2
1087.63	145.247	7.25764	1102.45	181.833	15.472	0.021	2	0.021	2
1118.7	107.922	17.2036	1133.22	200.111	27.625	0.022	7	0.022	1
1149.78	70.5817	1.82831	1163.98	207.997	12.7316	0.023	1	0.023	2
1180.85	50.9191	10.5597	1194.74	229	17.0488	0.024	5	0.024	1
1211.93	39.9154	5.01774	1225.51	201.815	21.7551	0.025	2	0.025	4
1243	28.667	2.62397	1256.27	175.369	9.75477	0.026	3	0.026	2
1274.08	27.4994	3.89434	1287.03	159.444	10.9626	0.027	3	0.027	7
1305.15	21.7506	3.04787	1317.79	127.113	8.0009	0.028	4	0.028	1
1336.23	14.4172	2.86034	1348.56	99.2395	9.32016	0.029	3	0.029	4
1367.3	16.4169	4.6741	1379.32	91.8333	10.2659	0.03	4	0.03	13
1398.38	10.4999	3.1886	1410.08	74.2969	6.20221	0.031	4	0.031	5
1429.45	10.2495	2.96558	1440.84	70.2776	12.8383	0.032	3	0.032	1
1460.53	10.4167	3.93843	1471.61	62.5001	8.19551	0.033	1	0.033	10
1491.6	9.00035	0.81734	1502.37	54.925	6.24991	0.034	1	0.034	4
1522.68	7.49977	1.47227	1533.13	49.3341	10.6562	0.035	1	0.035	2
1553.76	9.24958	1.27504	1563.89	42.2221	7.4753	0.036	0	0.036	4
1584.83	5.08352	0.82466	1594.66	37.8329	12.4255	0.037	1	0.037	9
1615.91	8.83321	2.9534	1625.42	35.3147	9.68659	0.038	1	0.038	1
1646.98	5.33371	1.69952	1656.18	36.3333	4.98888	0.039	4	0.039	2
1678.06	5.66694	1.6995	1686.94	34.0184	6.53202	0.04	1	0.04	3
1709.13	6.8333	0.62384	1717.71	29.1484	6.2631	0.041	0	0.041	5
1740.21	5.91657	0.82502	1748.47	31.8334	6.90808	0.042	1	0.042	1
1771.28	5.00006	0.81643	1779.23	22.0741	2.86933	0.043	2	0.043	3
						0.044	2	0.044	2
						0.045	2	0.045	4
						0.046	3	0.046	1
						0.047	1	0.047	1
						0.048	0	0.048	0
						0.049	6	0.049	3
						0.05	4	0.05	5
						0.051	2	0.051	4
						0.052	4	0.052	7
						0.053	4	0.053	3
						0.054	2	0.054	6
						0.055	2	0.055	0
						0.056	1	0.056	1
						0.057	1	0.057	12
						0.058	1	0.058	8
						0.059	3	0.059	3
						0.06	2	0.06	2
						0.061	3	0.061	2
						0.062	5	0.062	3
						0.063	1	0.063	8
						0.064	6	0.064	0
						0.065	3	0.065	6
						0.066	2	0.066	10
						0.067	5	0.067	2
						0.068	1	0.068	5
						0.069	5	0.069	2
						0.07	5	0.07	5
						0.071	2	0.071	7
						0.072	2	0.072	7
						0.073	1	0.073	5
						0.074	2	0.074	0
						0.075	2	0.075	0
						0.076	0	0.076	1
						0.077	1	0.077	5
						0.078	2	0.078	8
						0.079	2	0.079	5
						0.08	2	0.08	4
						0.081	4	0.081	2
						0.082	2	0.082	3
						0.083	1	0.083	2
						0.084	0	0.084	2
						0.085	4	0.085	3
						0.086	3	0.086	1
						0.087	2	0.087	4
						0.088	1	0.088	4
						0.089	11	0.089	16
						0.09	8	0.09	5
						0.091	2	0.091	10
						0.092	4	0.092	0
						0.093	2	0.093	2
						0.094	1	0.094	1
						0.095	2	0.095	2
						0.096	11	0.096	3
						0.097	0	0.097	4
						0.098	1	0.098	1
						0.099	1	0.099	4
						0.1	1	0.1	4
						0.101	2	0.101	3
						0.102	6	0.102	4
						0.103	2	0.103	9
						0.104	3	0.104	6
						0.105	2	0.105	2
						0.106	9	0.106	3
						0.107	2	0.107	3
						0.108	2	0.108	3
						0.109	1	0.109	6
						0.11	3	0.11	4
						0.111	1	0.111	0
						0.112	1	0.112	1
						0.113	2	0.113	3
						0.114	1	0.114	9
						0.115	1	0.115	2
						0.116	3	0.116	1
						0.117	3	0.117	4
						0.118	1	0.118	3
						0.119	2	0.119	3
						0.12	2	0.12	5
						0.121	1	0.121	9
						0.122	4	0.122	1
						0.123	2	0.123	2
						0.124	2	0.124	4
						0.125	4	0.125	26
						0.126	1	0.126	7
						0.127	6	0.127	4
						0.128	4	0.128	3
						0.129	2	0.129	3
						0.13	2	0.13	0
						0.131	1	0.131	7
						0.132	2	0.132	5
						0.133	2	0.133	31
						0.134	1	0.134	13
						0.135	3	0.135	3
						0.136	0	0.136	3
						0.137	2	0.137	3
						0.138	0	0.138	1
						0.139	3	0.139	2
						0.14	1	0.14	1
						0.141	0	0.141	15
						0.142	5	0.142	2
						0.143	10	0.143	3
						0.144	4	0.144	13
						0.145	1	0.145	1
						0.146	3	0.146	2
						0.147	0	0.147	5
						0.148	4	0.148	1
						0.149	1	0.149	3
						0.15	2	0.15	2
						0.151	3	0.151	2
						0.152	2	0.152	6
						0.153	0	0.153	8
						0.154	1	0.154	6
						0.155	3	0.155	2
						0.156	3	0.156	7
						0.157	1	0.157	6
						0.158	3	0.158	4
						0.159	3	0.159	5
						0.16	3	0.16	2
						0.161	0	0.161	0
						0.162	21	0.162	6
						0.163	4	0.163	2
						0.164	3	0.164	1
						0.165	2	0.165	2
						0.166	1	0.166	1
						0.167	2	0.167	7
						0.168	0	0.168	17
						0.169	2	0.169	8
						0.17	1	0.17	1
						0.171	2	0.171	1
						0.172	1	0.172	4
						0.173	1	0.173	7
						0.174	3	0.174	5
						0.175	1	0.175	3
						0.176	0	0.176	2
						0.177	2	0.177	0
						0.178	1	0.178	0
						0.179	2	0.179	11
						0.18	3	0.18	3
						0.181	1	0.181	4
						0.182	5	0.182	1
						0.183	1	0.183	2
						0.184	2	0.184	8
						0.185	5	0.185	5
						0.186	1	0.186	2
						0.187	2	0.187	8
						0.188	2	0.188	0
						0.189	1	0.189	1
						0.19	0	0.19	1
						0.191	2	0.191	3
						0.192	2	0.192	1
						0.193	1	0.193	5
						0.194	1	0.194	0
						0.195	2	0.195	9
						0.196	2	0.196	3
						0.197	2	0.197	13
						0.198	3	0.198	0
						0.199	3	0.199	0
						0.2	3	0.2	7
						0.201	5	0.201	4
						0.202	2	0.202	0
						0.203	6	0.203	2
						0.204	3	0.204	8
						0.205	3	0.205	7
						0.206	2	0.206	6
						0.207	4	0.207	1
						0.208	0	0.208	4
						0.209	4	0.209	1
						0.21	3	0.21	1
						0.211	3	0.211	11
						0.212	1	0.212	4
						0.213	1	0.213	6
						0.214	6	0.214	4
						0.215	2	0.215	3
						0.216	2	0.216	3
						0.217	1	0.217	2
						0.218	1	0.218	11
						0.219	3	0.219	12
						0.22	1	0.22	4
						0.221	2	0.221	5
						0.222	2	0.222	3
						0.223	1	0.223	3
						0.224	3	0.224	18
						0.225	3	0.225	2
						0.226	1	0.226	1
						0.227	2	0.227	4
						0.228	2	0.228	8
						0.229	2	0.229	3
						0.23	1	0.23	3
						0.231	3	0.231	0
						0.232	5	0.232	7
						0.233	1	0.233	4
						0.234	1	0.234	4
						0.235	1	0.235	3
						0.236	2	0.236	4
						0.237	3	0.237	3
						0.238	3	0.238	4
						0.239	4	0.239	1
						0.24	6	0.24	2
						0.241	2	0.241	6
						0.242	1	0.242	2
						0.243	3	0.243	2
						0.244	3	0.244	3
						0.245	1	0.245	1
						0.246	4	0.246	3
						0.247	1	0.247	2
						0.248	1	0.248	1
						0.249	5	0.249	1
						0.25	1	0.25	2
						0.251	1	0.251	3
						0.252	0	0.252	4
						0.253	6	0.253	2
						0.254	3	0.254	2
						0.255	3	0.255	5
						0.256	0	0.256	3
						0.257	5	0.257	8
						0.258	1	0.258	1
						0.259	1	0.259	2
						0.26	2	0.26	5
						0.261	3	0.261	16
						0.262	3	0.262	3
						0.263	0	0.263	2
						0.264	0	0.264	5
						0.265	2	0.265	17
						0.266	1	0.266	4
						0.267	1	0.267	0
						0.268	5	0.268	3
						0.269	2	0.269	3
						0.27	4	0.27	9
						0.271	5	0.271	1
						0.272	1	0.272	8
						0.273	21	0.273	1
						0.274	4	0.274	2
						0.275	2	0.275	4
						0.276	1	0.276	3
						0.277	1	0.277	2
						0.278	3	0.278	0
						0.279	1	0.279	4
						0.28	5	0.28	21
						0.281	0	0.281	3
						0.282	2	0.282	1
						0.283	0	0.283	4
						0.284	1	0.284	2
						0.285	4	0.285	6
						0.286	4	0.286	7
						0.287	5	0.287	11
						0.288	1	0.288	4
						0.289	1	0.289	4
						0.29	4	0.29	6
						0.291	3	0.291	2
						0.292	3	0.292	2
						0.293	0	0.293	2
						0.294	4	0.294	5
						0.295	3	0.295	4
						0.296	1	0.296	20
						0.297	3	0.297	3
						0.298	1	0.298	3
						0.299	0	0.299	1
						0.3	3	0.3	1
						0.301	3	0.301	2
						0.302	0	0.302	2
						0.303	1	0.303	2
						0.304	5	0.304	2
						0.305	0	0.305	8
						0.306	2	0.306	2
						0.307	4	0.307	0
						0.308	0	0.308	0
						0.309	3	0.309	1
						0.31	1	0.31	5
						0.311	0	0.311	5
						0.312	4	0.312	2
						0.313	1	0.313	0
						0.314	1	0.314	3
						0.315	3	0.315	2
						0.316	1	0.316	1
						0.317	2	0.317	2
						0.318	3	0.318	5
						0.319	2	0.319	2
						0.32	2	0.32	3
						0.321	2	0.321	1
						0.322	2	0.322	4
						0.323	0	0.323	3
						0.324	3	0.324	7
						0.325	4	0.325	7
						0.326	3	0.326	6
						0.327	3	0.327	3
						0.328	1	0.328	2
						0.329	2	0.329	1
						0.33	2	0.33	4
						0.331	6	0.331	2
						0.332	1	0.332	1
						0.333	15	0.333	2
						0.334	3	0.334	5
						0.335	1	0.335	3
						0.336	3	0.336	2
						0.337	4	0.337	1
						0.338	3	0.338	7
						0.339	2	0.339	2
						0.34	0	0.34	1
						0.341	3	0.341	4
						0.342	4	0.342	2
						0.343	1	0.343	3
						0.344	5	0.344	4
						0.345	2	0.345	2
						0.346	3	0.346	3
						0.347	2	0.347	10
						0.348	7	0.348	2
						0.349	2	0.349	2
						0.35	1	0.35	2
						0.351	2	0.351	2
						0.352	9	0.352	2
						0.353	5	0.353	6
						0.354	1	0.354	9
						0.355	3	0.355	4
						0.356	6	0.356	5
						0.357	6	0.357	0
						0.358	2	0.358	3
						0.359	0	0.359	1
						0.36	5	0.36	5
						0.361	1	0.361	2
						0.362	1	0.362	3
						0.363	2	0.363	0
						0.364	2	0.364	4
						0.365	5	0.365	4
						0.366	2	0.366	8
						0.367	2	0.367	0
						0.368	3	0.368	2
						0.369	2	0.369	1
						0.37	2	0.37	7
						0.371	2	0.371	20
						0.372	3	0.372	4
						0.373	1	0.373	2
						0.374	0	0.374	5
						0.375	1	0.375	2
						0.376	5	0.376	1
						0.377	3	0.377	14
						0.378	3	0.378	10
						0.379	6	0.379	0
						0.38	2	0.38	6
						0.381	2	0.381	5
						0.382	2	0.382	5
						0.383	0	0.383	2
						0.384	1	0.384	3
						0.385	3	0.385	5
						0.386	8	0.386	0
						0.387	2	0.387	6
						0.388	2	0.388	6
						0.389	0	0.389	3
						0.39	3	0.39	3
						0.391	1	0.391	3
						0.392	9	0.392	3
						0.393	2	0.393	0
						0.394	0	0.394	3
						0.395	1	0.395	2
						0.396	1	0.396	4
						0.397	2	0.397	3
						0.398	1	0.398	2
						0.399	3	0.399	3
						0.4	3	0.4	5
						0.401	1	0.401	3
						0.402	1	0.402	4
						0.403	1	0.403	1
						0.404	1	0.404	1
						0.405	2	0.405	3
						0.406	3	0.406	0
						0.407	3	0.407	1
						0.408	1	0.408	3
						0.409	1	0.409	5
						0.41	4	0.41	5
						0.411	1	0.411	1
						0.412	2	0.412	2
						0.413	4	0.413	2
						0.414	3	0.414	1
						0.415	1	0.415	3
						0.416	2	0.416	21
						0.417	3	0.417	4
						0.418	3	0.418	3
						0.419	1	0.419	4
						0.42	3	0.42	4
						0.421	4	0.421	6
						0.422	0	0.422	1
						0.423	2	0.423	2
						0.424	6	0.424	22
						0.425	4	0.425	2
						0.426	1	0.426	8
						0.427	0	0.427	4
						0.428	4	0.428	5
						0.429	3	0.429	9
						0.43	1	0.43	2
						0.431	1	0.431	2
						0.432	1	0.432	4
						0.433	2	0.433	1
						0.434	1	0.434	5
						0.435	2	0.435	2
						0.436	1	0.436	2
						0.437	5	0.437	2
						0.438	1	0.438	9
						0.439	2	0.439	4
						0.44	1	0.44	2
						0.441	0	0.441	2
						0.442	3	0.442	3
						0.443	0	0.443	2
						0.444	1	0.444	2
						0.445	2	0.445	5
						0.446	1	0.446	4
						0.447	1	0.447	5
						0.448	2	0.448	1
						0.449	1	0.449	4
						0.45	0	0.45	3
						0.451	3	0.451	12
						0.452	1	0.452	2
						0.453	1	0.453	5
						0.454	2	0.454	2
						0.455	1	0.455	1
						0.456	1	0.456	3
						0.457	3	0.457	5
						0.458	2	0.458	1
						0.459	2	0.459	0
						0.46	0	0.46	10
						0.461	3	0.461	0
						0.462	8	0.462	4
						0.463	1	0.463	2
						0.464	2	0.464	6
						0.465	2	0.465	2
						0.466	2	0.466	10
						0.467	3	0.467	10
						0.468	3	0.468	3
						0.469	2	0.469	4
						0.47	3	0.47	3
						0.471	2	0.471	4
						0.472	5	0.472	4
						0.473	5	0.473	3
						0.474	3	0.474	6
						0.475	2	0.475	6
						0.476	2	0.476	2
						0.477	2	0.477	4
						0.478	0	0.478	4
						0.479	15	0.479	4
						0.48	5	0.48	4
						0.481	1	0.481	4
						0.482	1	0.482	2
						0.483	1	0.483	3
						0.484	2	0.484	9
						0.485	0	0.485	0
						0.486	2	0.486	2
						0.487	4	0.487	4
						0.488	0	0.488	1
						0.489	4	0.489	4
						0.49	3	0.49	0
						0.491	0	0.491	0
						0.492	3	0.492	4
						0.493	0	0.493	1
						0.494	2	0.494	3
						0.495	0	0.495	3
						0.496	1	0.496	2
						0.497	0	0.497	2
						0.498	5	0.498	4
						0.499	3	0.499	3
						0.5	3	0.5	6
						0.501	1	0.501	11
						0.502	3	0.502	2
						0.503	1	0.503	7
						0.504	1	0.504	1
						0.505	2	0.505	1
						0.506	5	0.506	3
						0.507	2	0.507	3
						0.508	3	0.508	3
						0.509	1	0.509	3
						0.51	7	0.51	4
						0.511	4	0.511	6
						0.512	1	0.512	3
						0.513	5	0.513	5
						0.514	4	0.514	1
						0.515	5	0.515	1
						0.516	3	0.516	1
						0.517	4	0.517	4
						0.518	1	0.518	3
						0.519	1	0.519	14
						0.52	1	0.52	2
						0.521	4	0.521	2
						0.522	1	0.522	11
						0.523	3	0.523	3
						0.524	0	0.524	2
						0.525	5	0.525	1
						0.526	0	0.526	2
						0.527	1	0.527	3
						0.528	3	0.528	2
						0.529	2	0.529	4
						0.53	4	0.53	2
						0.531	1	0.531	1
						0.532	2	0.532	3
						0.533	0	0.533	1
						0.534	0	0.534	1
						0.535	1	0.535	2
						0.536	6	0.536	14
						0.537	1	0.537	5
						0.538	1	0.538	3
						0.539	1	0.539	6
						0.54	5	0.54	5
						0.541	3	0.541	8
						0.542	1	0.542	2
						0.543	2	0.543	3
						0.544	2	0.544	2
						0.545	7	0.545	5
						0.546	2	0.546	3
						0.547	4	0.547	7
						0.548	1	0.548	2
						0.549	1	0.549	7
						0.55	2	0.55	3
						0.551	0	0.551	3
						0.552	4	0.552	4
						0.553	3	0.553	5
						0.554	3	0.554	3
						0.555	2	0.555	4
						0.556	10	0.556	1
						0.557	6	0.557	3
						0.558	2	0.558	3
						0.559	2	0.559	0
						0.56	3	0.56	2
						0.561	2	0.561	3
						0.562	2	0.562	1
						0.563	2	0.563	1
						0.564	3	0.564	4
						0.565	1	0.565	5
						0.566	3	0.566	5
						0.567	3	0.567	1
						0.568	6	0.568	2
						0.569	1	0.569	1
						0.57	5	0.57	17
						0.571	0	0.571	4
						0.572	3	0.572	2
						0.573	2	0.573	5
						0.574	3	0.574	7
						0.575	1	0.575	8
						0.576	4	0.576	4
						0.577	1	0.577	2
						0.578	3	0.578	1
						0.579	3	0.579	4
						0.58	0	0.58	13
						0.581	4	0.581	3
						0.582	2	0.582	2
						0.583	12	0.583	5
						0.584	1	0.584	3
						0.585	3	0.585	3
						0.586	7	0.586	2
						0.587	0	0.587	1
						0.588	3	0.588	8
						0.589	3	0.589	0
						0.59	4	0.59	3
						0.591	1	0.591	9
						0.592	3	0.592	1
						0.593	1	0.593	1
						0.594	1	0.594	2
						0.595	1	0.595	2
						0.596	1	0.596	4
						0.597	5	0.597	11
						0.598	5	0.598	1
						0.599	1	0.599	2
						0.6	0	0.6	5
						0.601	0	0.601	2
						0.602	11	0.602	3
						0.603	4	0.603	2
						0.604	4	0.604	2
						0.605	3	0.605	4
						0.606	3	0.606	12
						0.607	10	0.607	4
						0.608	8	0.608	4
						0.609	3	0.609	3
						0.61	1	0.61	2
						0.611	5	0.611	0
						0.612	1	0.612	15
						0.613	8	0.613	1
						0.614	6	0.614	2
						0.615	10	0.615	6
						0.616	3	0.616	2
						0.617	2	0.617	9
						0.618	0	0.618	5
						0.619	0	0.619	3
						0.62	2	0.62	8
						0.621	1	0.621	4
						0.622	6	0.622	14
						0.623	23	0.623	13
						0.624	1	0.624	1
						0.625	1	0.625	1
						0.626	1	0.626	2
						0.627	4	0.627	7
						0.628	2	0.628	10
						0.629	3	0.629	2
						0.63	4	0.63	7
						0.631	0	0.631	2
						0.632	4	0.632	2
						0.633	3	0.633	4
						0.634	1	0.634	5
						0.635	1	0.635	10
						0.636	0	0.636	3
						0.637	2	0.637	4
						0.638	0	0.638	7
						0.639	1	0.639	1
						0.64	2	0.64	2
						0.641	1	0.641	3
						0.642	1	0.642	10
						0.643	3	0.643	2
						0.644	2	0.644	3
						0.645	4	0.645	22
						0.646	2	0.646	1
						0.647	1	0.647	4
						0.648	0	0.648	6
						0.649	3	0.649	1
						0.65	1	0.65	4
						0.651	0	0.651	1
						0.652	2	0.652	0
						0.653	4	0.653	1
						0.654	1	0.654	2
						0.655	2	0.655	2
						0.656	3	0.656	2
						0.657	3	0.657	4
						0.658	2	0.658	4
						0.659	1	0.659	6
						0.66	2	0.66	7
						0.661	1	0.661	1
						0.662	2	0.662	2
						0.663	1	0.663	3
						0.664	2	0.664	4
						0.665	4	0.665	1
						0.666	1	0.666	3
						0.667	3	0.667	3
						0.668	2	0.668	1
						0.669	7	0.669	3
						0.67	3	0.67	6
						0.671	2	0.671	6
						0.672	1	0.672	1
						0.673	1	0.673	2
						0.674	5	0.674	8
						0.675	1	0.675	2
						0.676	1	0.676	3
						0.677	1	0.677	3
						0.678	5	0.678	2
						0.679	4	0.679	5
						0.68	4	0.68	1
						0.681	0	0.681	5
						0.682	0	0.682	3
						0.683	2	0.683	2
						0.684	3	0.684	4
						0.685	3	0.685	4
						0.686	5	0.686	4
						0.687	4	0.687	8
						0.688	5	0.688	5
						0.689	4	0.689	23
						0.69	6	0.69	4
						0.691	3	0.691	9
						0.692	1	0.692	5
						0.693	4	0.693	3
						0.694	1	0.694	1
						0.695	3	0.695	4
						0.696	4	0.696	1
						0.697	3	0.697	2
						0.698	1	0.698	2
						0.699	1	0.699	4
						0.7	1	0.7	3
						0.701	1	0.701	5
						0.702	3	0.702	8
						0.703	1	0.703	21
						0.704	5	0.704	5
						0.705	4	0.705	4
						0.706	1	0.706	2
						0.707	0	0.707	0
						0.708	2	0.708	1
						0.709	2	0.709	3
						0.71	4	0.71	3
						0.711	1	0.711	2
						0.712	1	0.712	2
						0.713	3	0.713	3
						0.714	3	0.714	2
						0.715	4	0.715	13
						0.716	1	0.716	2
						0.717	3	0.717	5
						0.718	4	0.718	6
						0.719	0	0.719	11
						0.72	2	0.72	4
						0.721	5	0.721	2
						0.722	0	0.722	2
						0.723	2	0.723	3
						0.724	1	0.724	3
						0.725	4	0.725	2
						0.726	1	0.726	7
						0.727	3	0.727	3
						0.728	2	0.728	2
						0.729	1	0.729	7
						0.73	1	0.73	3
						0.731	0	0.731	27
						0.732	1	0.732	2
						0.733	4	0.733	2
						0.734	2	0.734	6
						0.735	1	0.735	15
						0.736	1	0.736	0
						0.737	0	0.737	8
						0.738	1	0.738	3
						0.739	3	0.739	3
						0.74	1	0.74	2
						0.741	1	0.741	3
						0.742	4	0.742	1
						0.743	2	0.743	2
						0.744	2	0.744	10
						0.745	5	0.745	9
						0.746	2	0.746	1
						0.747	1	0.747	1
						0.748	2	0.748	6
						0.749	2	0.749	7
						0.75	0	0.75	2
						0.751	3	0.751	2
						0.752	3	0.752	6
						0.753	2	0.753	12
						0.754	6	0.754	4
						0.755	3	0.755	1
						0.756	1	0.756	3
						0.757	7	0.757	7
						0.758	2	0.758	2
						0.759	7	0.759	9
						0.76	2	0.76	3
						0.761	7	0.761	4
						0.762	2	0.762	6
						0.763	3	0.763	2
						0.764	2	0.764	0
						0.765	4	0.765	2
						0.766	1	0.766	3
						0.767	4	0.767	4
						0.768	1	0.768	5
						0.769	1	0.769	2
						0.77	2	0.77	4
						0.771	1	0.771	13
						0.772	0	0.772	1
						0.773	4	0.773	8
						0.774	1	0.774	3
						0.775	0	0.775	3
						0.776	1	0.776	5
						0.777	5	0.777	4
						0.778	5	0.778	7
						0.779	4	0.779	3
						0.78	0	0.78	7
						0.781	13	0.781	1
						0.782	4	0.782	2
						0.783	1	0.783	7
						0.784	1	0.784	6
						0.785	2	0.785	7
						0.786	11	0.786	3
						0.787	3	0.787	4
						0.788	1	0.788	4
						0.789	3	0.789	4
						0.79	3	0.79	4
						0.791	1	0.791	1
						0.792	3	0.792	2
						0.793	5	0.793	4
						0.794	1	0.794	8
						0.795	2	0.795	3
						0.796	1	0.796	5
						0.797	1	0.797	5
						0.798	3	0.798	3
						0.799	1	0.799	4
						0.8	3	0.8	1
						0.801	0	0.801	7
						0.802	0	0.802	3
						0.803	1	0.803	14
						0.804	7	0.804	5
						0.805	3	0.805	11
						0.806	1	0.806	4
						0.807	6	0.807	4
						0.808	1	0.808	2
						0.809	1	0.809	4
						0.81	3	0.81	3
						0.811	4	0.811	2
						0.812	1	0.812	6
						0.813	2	0.813	3
						0.814	0	0.814	2
						0.815	2	0.815	8
						0.816	4	0.816	3
						0.817	3	0.817	0
						0.818	1	0.818	2
						0.819	0	0.819	3
						0.82	4	0.82	1
						0.821	2	0.821	2
						0.822	4	0.822	7
						0.823	6	0.823	6
						0.824	4	0.824	3
						0.825	0	0.825	3
						0.826	2	0.826	3
						0.827	5	0.827	3
						0.828	1	0.828	4
						0.829	5	0.829	5
						0.83	4	0.83	2
						0.831	2	0.831	19
						0.832	2	0.832	5
						0.833	3	0.833	3
						0.834	1	0.834	2
						0.835	3	0.835	4
						0.836	1	0.836	3
						0.837	0	0.837	3
						0.838	0	0.838	2
						0.839	1	0.839	1
						0.84	1	0.84	10
						0.841	1	0.841	4
						0.842	4	0.842	10
						0.843	2	0.843	6
						0.844	1	0.844	3
						0.845	2	0.845	1
						0.846	2	0.846	4
						0.847	1	0.847	4
						0.848	8	0.848	15
						0.849	2	0.849	3
						0.85	2	0.85	10
						0.851	7	0.851	9
						0.852	6	0.852	3
						0.853	1	0.853	4
						0.854	3	0.854	5
						0.855	2	0.855	2
						0.856	1	0.856	2
						0.857	3	0.857	3
						0.858	2	0.858	3
						0.859	3	0.859	3
						0.86	1	0.86	6
						0.861	4	0.861	4
						0.862	5	0.862	2
						0.863	6	0.863	3
						0.864	3	0.864	1
						0.865	4	0.865	3
						0.866	7	0.866	5
						0.867	0	0.867	3
						0.868	4	0.868	6
						0.869	1	0.869	3
						0.87	2	0.87	5
						0.871	4	0.871	3
						0.872	2	0.872	5
						0.873	1	0.873	3
						0.874	5	0.874	4
						0.875	0	0.875	2
						0.876	2	0.876	3
						0.877	1	0.877	1
						0.878	1	0.878	4
						0.879	1	0.879	1
						0.88	4	0.88	2
						0.881	1	0.881	2
						0.882	2	0.882	2
						0.883	4	0.883	0
						0.884	2	0.884	7
						0.885	1	0.885	6
						0.886	4	0.886	1
						0.887	1	0.887	10
						0.888	3	0.888	1
						0.889	1	0.889	1
						0.89	1	0.89	3
						0.891	1	0.891	4
						0.892	0	0.892	0
						0.893	2	0.893	1
						0.894	1	0.894	5
						0.895	3	0.895	1
						0.896	3	0.896	4
						0.897	2	0.897	4
						0.898	5	0.898	5
						0.899	4	0.899	2
						0.9	1	0.9	3
						0.901	3	0.901	7
						0.902	1	0.902	1
						0.903	2	0.903	25
						0.904	9	0.904	3
						0.905	3	0.905	7
						0.906	4	0.906	4
						0.907	1	0.907	1
						0.908	2	0.908	6
						0.909	2	0.909	6
						0.91	5	0.91	1
						0.911	0	0.911	2
						0.912	1	0.912	2
						0.913	0	0.913	3
						0.914	0	0.914	10
						0.915	4	0.915	2
						0.916	8	0.916	3
						0.917	1	0.917	2
						0.918	2	0.918	10
						0.919	1	0.919	2
						0.92	3	0.92	4
						0.921	4	0.921	3
						0.922	3	0.922	4
						0.923	2	0.923	11
						0.924	1	0.924	3
						0.925	3	0.925	5
						0.926	2	0.926	8
						0.927	3	0.927	0
						0.928	1	0.928	2
						0.929	5	0.929	1
						0.93	0	0.93	2
						0.931	4	0.931	4
						0.932	2	0.932	0
						0.933	0	0.933	6
						0.934	3	0.934	2
						0.935	3	0.935	0
						0.936	1	0.936	2
						0.937	1	0.937	1
						0.938	3	0.938	3
						0.939	2	0.939	9
						0.94	3	0.94	6
						0.941	3	0.941	2
						0.942	5	0.942	5
						0.943	4	0.943	2
						0.944	0	0.944	9
						0.945	0	0.945	16
						0.946	0	0.946	2
						0.947	3	0.947	5
						0.948	2	0.948	4
						0.949	2	0.949	2
						0.95	1	0.95	1
						0.951	1	0.951	2
						0.952	1	0.952	6
						0.953	4	0.953	3
						0.954	2	0.954	0
						0.955	2	0.955	1
						0.956	1	0.956	2
						0.957	3	0.957	17
						0.958	0	0.958	7
						0.959	1	0.959	9
						0.96	4	0.96	2
						0.961	1	0.961	2
						0.962	4	0.962	6
						0.963	3	0.963	3
						0.964	4	0.964	2
						0.965	2	0.965	2
						0.966	3	0.966	2
						0.967	2	0.967	0
						0.968	2	0.968	8
						0.969	1	0.969	1
						0.97	4	0.97	10
						0.971	1	0.971	3
						0.972	1	0.972	3
						0.973	2	0.973	9
						0.974	2	0.974	3
						0.975	2	0.975	2
						0.976	0	0.976	1
						0.977	2	0.977	3
						0.978	2	0.978	1
						0.979	3	0.979	2
						0.98	5	0.98	2
						0.981	3	0.981	2
						0.982	3	0.982	2
						0.983	1	0.983	6
						0.984	3	0.984	2
						0.985	1	0.985	7
						0.986	2	0.986	14
						0.987	3	0.987	10
						0.988	0	0.988	2
						0.989	0	0.989	9
						0.99	0	0.99	23
						0.991	3	0.991	2
						0.992	0	0.992	4
						0.993	1	0.993	5
						0.994	0	0.994	3
						0.995	0	0.995	1
						0.996	3	0.996	2
						0.997	0	0.997	8
						0.998	1	0.998	5
						0.999	2	0.999	2
						1	2	1	3
						1.001	1	1.001	6
						1.002	1	1.002	2
						1.003	3	1.003	3
						1.004	1	1.004	0
						1.005	2	1.005	1
						1.006	1	1.006	1
						1.007	0	1.007	5
						1.008	0	1.008	3
						1.009	3	1.009	3
						1.01	0	1.01	3
						1.011	3	1.011	4
						1.012	3	1.012	10
						1.013	2	1.013	4
						1.014	2	1.014	4
						1.015	0	1.015	7
						1.016	1	1.016	3
						1.017	4	1.017	3
						1.018	2	1.018	5
						1.019	1	1.019	2
						1.02	1	1.02	8
						1.021	4	1.021	4
						1.022	2	1.022	0
						1.023	1	1.023	3
						1.024	1	1.024	5
						1.025	3	1.025	3
						1.026	2	1.026	2
						1.027	1	1.027	13
						1.028	1	1.028	3
						1.029	2	1.029	4
						1.03	3	1.03	6
						1.031	2	1.031	5
						1.032	3	1.032	1
						1.033	0	1.033	2
						1.034	1	1.034	5
						1.035	5	1.035	5
						1.036	2	1.036	4
						1.037	4	1.037	7
						1.038	2	1.038	0
						1.039	6	1.039	2
						1.04	6	1.04	10
						1.041	2	1.041	2
						1.042	0	1.042	13
						1.043	1	1.043	2
						1.044	1	1.044	5
						1.045	3	1.045	3
						1.046	2	1.046	2
						1.047	3	1.047	4
						1.048	2	1.048	1
						1.049	1	1.049	0
						1.05	3	1.05	3
						1.051	6	1.051	3
						1.052	3	1.052	5
						1.053	3	1.053	1
						1.054	1	1.054	0
						1.055	3	1.055	0
						1.056	0	1.056	2
						1.057	4	1.057	4
						1.058	5	1.058	7
						1.059	0	1.059	4
						1.06	0	1.06	6
						1.061	11	1.061	5
						1.062	2	1.062	1
						1.063	3	1.063	5
						1.064	2	1.064	2
						1.065	4	1.065	4
						1.066	5	1.066	1
						1.067	3	1.067	1
						1.068	2	1.068	3
						1.069	2	1.069	2
						1.07	2	1.07	7
						1.071	4	1.071	8
						1.072	2	1.072	14
						1.073	2	1.073	5
						1.074	3	1.074	2
						1.075	4	1.075	1
						1.076	1	1.076	4
						1.077	4	1.077	1
						1.078	2	1.078	1
						1.079	0	1.079	3
						1.08	2	1.08	2
						1.081	1	1.081	1
						1.082	1	1.082	2
						1.083	3	1.083	6
						1.084	3	1.084	26
						1.085	1	1.085	6
						1.086	2	1.086	7
						1.087	0	1.087	2
						1.088	5	1.088	2
						1.089	2	1.089	4
						1.09	5	1.09	7
						1.091	2	1.091	4
						1.092	1	1.092	8
						1.093	1	1.093	1
						1.094	4	1.094	6
						1.095	1	1.095	3
						1.096	2	1.096	3
						1.097	2	1.097	3
						1.098	3	1.098	1
						1.099	2	1.099	2
						1.1	3	1.1	3
						1.101	3	1.101	2
						1.102	2	1.102	2
						1.103	1	1.103	1
						1.104	1	1.104	6
						1.105	2	1.105	2
						1.106	1	1.106	8
						1.107	4	1.107	8
						1.108	3	1.108	1
						1.109	3	1.109	7
						1.11	2	1.11	4
						1.111	5	1.111	3
						1.112	1	1.112	4
						1.113	2	1.113	5
						1.114	2	1.114	14
						1.115	1	1.115	2
						1.116	1	1.116	7
						1.117	2	1.117	7
						1.118	0	1.118	2
						1.119	4	1.119	3
						1.12	2	1.12	5
						1.121	8	1.121	3
						1.122	5	1.122	4
						1.123	7	1.123	4
						1.124	0	1.124	2
						1.125	10	1.125	3
						1.126	1	1.126	3
						1.127	0	1.127	3
						1.128	2	1.128	4
						1.129	1	1.129	5
						1.13	3	1.13	0
						1.131	2	1.131	1
						1.132	4	1.132	5
						1.133	5	1.133	3
						1.134	1	1.134	0
						1.135	2	1.135	0
						1.136	0	1.136	5
						1.137	1	1.137	8
						1.138	0	1.138	3
						1.139	1	1.139	3
						1.14	1	1.14	8
						1.141	1	1.141	2
						1.142	3	1.142	2
						1.143	0	1.143	6
						1.144	2	1.144	3
						1.145	2	1.145	0
						1.146	2	1.146	4
						1.147	2	1.147	3
						1.148	1	1.148	3
						1.149	0	1.149	3
						1.15	3	1.15	1
						1.151	0	1.151	5
						1.152	4	1.152	9
						1.153	3	1.153	3
						1.154	0	1.154	1
						1.155	0	1.155	4
						1.156	3	1.156	3
						1.157	3	1.157	9
						1.158	2	1.158	1
						1.159	1	1.159	3
						1.16	2	1.16	5
						1.161	1	1.161	3
						1.162	2	1.162	5
						1.163	3	1.163	8
						1.164	0	1.164	1
						1.165	0	1.165	3
						1.166	2	1.166	3
						1.167	1	1.167	1
						1.168	1	1.168	1
						1.169	4	1.169	14
						1.17	2	1.17	0
						1.171	1	1.171	2
						1.172	2	1.172	1
						1.173	3	1.173	3
						1.174	4	1.174	1
						1.175	1	1.175	6
						1.176	1	1.176	3
						1.177	2	1.177	4
						1.178	3	1.178	1
						1.179	2	1.179	4
						1.18	2	1.18	1
						1.181	7	1.181	16
						1.182	1	1.182	3
						1.183	4	1.183	3
						1.184	4	1.184	2
						1.185	6	1.185	4
						1.186	1	1.186	3
						1.187	1	1.187	6
						1.188	1	1.188	1
						1.189	1	1.189	2
						1.19	0	1.19	2
						1.191	2	1.191	4
						1.192	1	1.192	8
						1.193	3	1.193	4
						1.194	0	1.194	4
						1.195	4	1.195	6
						1.196	4	1.196	7
						1.197	0	1.197	4
						1.198	1	1.198	2
						1.199	2	1.199	2
						1.2	2	1.2	2
						1.201	2	1.201	1
						1.202	2	1.202	3
						1.203	3	1.203	4
						1.204	1	1.204	3
						1.205	4	1.205	3
						1.206	2	1.206	1
						1.207	1	1.207	16
						1.208	2	1.208	2
						1.209	2	1.209	4
						1.21	2	1.21	2
						1.211	4	1.211	5
						1.212	2	1.212	6
						1.213	1	1.213	3
						1.214	0	1.214	3
						1.215	6	1.215	9
						1.216	5	1.216	2
						1.217	1	1.217	3
						1.218	2	1.218	4
						1.219	4	1.219	4
						1.22	0	1.22	8
						1.221	3	1.221	8
						1.222	2	1.222	4
						1.223	2	1.223	5
						1.224	2	1.224	1
						1.225	0	1.225	9
						1.226	1	1.226	6
						1.227	4	1.227	2
						1.228	2	1.228	1
						1.229	2	1.229	8
						1.23	7	1.23	1
						1.231	1	1.231	8
						1.232	1	1.232	1
						1.233	1	1.233	0
						1.234	3	1.234	0
						1.235	1	1.235	2
						1.236	2	1.236	8
						1.237	2	1.237	8
						1.238	0	1.238	12
						1.239	2	1.239	3
						1.24	3	1.24	3
						1.241	0	1.241	5
						1.242	1	1.242	1
						1.243	2	1.243	2
						1.244	0	1.244	5
						1.245	1	1.245	3
						1.246	6	1.246	0
						1.247	1	1.247	1
						1.248	2	1.248	11
						1.249	0	1.249	3
						1.25	1	1.25	6
						1.251	2	1.251	6
						1.252	4	1.252	4
						1.253	2	1.253	3
						1.254	2	1.254	3
						1.255	4	1.255	2
						1.256	1	1.256	1
						1.257	0	1.257	2
						1.258	2	1.258	2
						1.259	2	1.259	4
						1.26	3	1.26	4
						1.261	2	1.261	5
						1.262	2	1.262	3
						1.263	3	1.263	8
						1.264	2	1.264	7
						1.265	2	1.265	13
						1.266	2	1.266	3
						1.267	3	1.267	5
						1.268	1	1.268	3
						1.269	0	1.269	5
						1.27	1	1.27	0
						1.271	4	1.271	8
						1.272	3	1.272	2
						1.273	3	1.273	4
						1.274	2	1.274	7
						1.275	8	1.275	5
						1.276	4	1.276	4
						1.277	1	1.277	5
						1.278	5	1.278	10
						1.279	2	1.279	1
						1.28	4	1.28	2
						1.281	2	1.281	7
						1.282	0	1.282	4
						1.283	0	1.283	6
						1.284	3	1.284	3
						1.285	2	1.285	3
						1.286	0	1.286	3
						1.287	0	1.287	3
						1.288	2	1.288	4
						1.289	1	1.289	5
						1.29	1	1.29	8
						1.291	2	1.291	0
						1.292	1	1.292	7
						1.293	1	1.293	11
						1.294	4	1.294	4
						1.295	0	1.295	4
						1.296	3	1.296	4
						1.297	0	1.297	2
						1.298	3	1.298	7
						1.299	3	1.299	2
						1.3	1	1.3	1
						1.301	3	1.301	6
						1.302	2	1.302	3
						1.303	3	1.303	8
						1.304	1	1.304	2
						1.305	2	1.305	3
						1.306	0	1.306	4
						1.307	1	1.307	0
						1.308	2	1.308	2
						1.309	3	1.309	5
						1.31	1	1.31	3
						1.311	1	1.311	3
						1.312	2	1.312	9
						1.313	3	1.313	10
						1.314	1	1.314	3
						1.315	1	1.315	6
						1.316	4	1.316	1
						1.317	4	1.317	1
						1.318	4	1.318	2
						1.319	8	1.319	0
						1.32	0	1.32	1
						1.321	1	1.321	0
						1.322	4	1.322	6
						1.323	6	1.323	1
						1.324	2	1.324	2
						1.325	0	1.325	0
						1.326	1	1.326	3
						1.327	1	1.327	3
						1.328	5	1.328	4
						1.329	3	1.329	0
						1.33	2	1.33	3
						1.331	2	1.331	2
						1.332	3	1.332	9
						1.333	0	1.333	4
						1.334	3	1.334	10
						1.335	2	1.335	3
						1.336	5	1.336	2
						1.337	2	1.337	5
						1.338	1	1.338	3
						1.339	3	1.339	3
						1.34	6	1.34	5
						1.341	1	1.341	6
						1.342	1	1.342	2
						1.343	4	1.343	2
						1.344	2	1.344	2
						1.345	4	1.345	3
						1.346	2	1.346	4
						1.347	4	1.347	0
						1.348	1	1.348	6
						1.349	1	1.349	5
						1.35	2	1.35	1
						1.351	3	1.351	3
						1.352	3	1.352	4
						1.353	2	1.353	5
						1.354	6	1.354	10
						1.355	1	1.355	11
						1.356	0	1.356	12
						1.357	3	1.357	9
						1.358	2	1.358	2
						1.359	2	1.359	1
						1.36	2	1.36	3
						1.361	2	1.361	6
						1.362	2	1.362	2
						1.363	2	1.363	2
						1.364	8	1.364	1
						1.365	0	1.365	6
						1.366	0	1.366	2
						1.367	2	1.367	2
						1.368	0	1.368	2
						1.369	2	1.369	1
						1.37	5	1.37	2
						1.371	2	1.371	0
						1.372	3	1.372	10
						1.373	1	1.373	3
						1.374	5	1.374	2
						1.375	4	1.375	1
						1.376	2	1.376	13
						1.377	1	1.377	3
						1.378	4	1.378	3
						1.379	2	1.379	6
						1.38	2	1.38	4
						1.381	3	1.381	4
						1.382	6	1.382	4
						1.383	0	1.383	1
						1.384	2	1.384	3
						1.385	1	1.385	5
						1.386	5	1.386	4
						1.387	6	1.387	5
						1.388	0	1.388	0
						1.389	0	1.389	11
						1.39	4	1.39	7
						1.391	2	1.391	3
						1.392	3	1.392	3
						1.393	2	1.393	1
						1.394	4	1.394	3
						1.395	3	1.395	0
						1.396	2	1.396	6
						1.397	1	1.397	7
						1.398	7	1.398	3
						1.399	2	1.399	3
						1.4	3	1.4	5
						1.401	2	1.401	1
						1.402	2	1.402	4
						1.403	1	1.403	1
						1.404	1	1.404	1
						1.405	2	1.405	1
						1.406	1	1.406	2
						1.407	3	1.407	1
						1.408	2	1.408	3
						1.409	3	1.409	1
						1.41	0	1.41	1
						1.411	3	1.411	3
						1.412	0	1.412	3
						1.413	1	1.413	0
						1.414	3	1.414	3
						1.415	3	1.415	4
						1.416	1	1.416	5
						1.417	0	1.417	5
						1.418	5	1.418	2
						1.419	5	1.419	5
						1.42	2	1.42	1
						1.421	2	1.421	7
						1.422	3	1.422	1
						1.423	1	1.423	3
						1.424	2	1.424	2
						1.425	1	1.425	0
						1.426	3	1.426	1
						1.427	2	1.427	1
						1.428	1	1.428	6
						1.429	1	1.429	4
						1.43	4	1.43	7
						1.431	1	1.431	4
						1.432	2	1.432	9
						1.433	5	1.433	4
						1.434	8	1.434	7
						1.435	1	1.435	2
						1.436	6	1.436	2
						1.437	2	1.437	2
						1.438	4	1.438	2
						1.439	1	1.439	8
						1.44	2	1.44	4
						1.441	1	1.441	8
						1.442	2	1.442	1
						1.443	4	1.443	2
						1.444	1	1.444	6
						1.445	2	1.445	2
						1.446	2	1.446	9
						1.447	0	1.447	3
						1.448	3	1.448	6
						1.449	5	1.449	3
						1.45	4	1.45	5
						1.451	4	1.451	2
						1.452	2	1.452	2
						1.453	2	1.453	4
						1.454	2	1.454	1
						1.455	2	1.455	5
						1.456	1	1.456	4
						1.457	0	1.457	1
						1.458	7	1.458	3
						1.459	0	1.459	3
						1.46	1	1.46	4
						1.461	2	1.461	3
						1.462	0	1.462	0
						1.463	0	1.463	2
						1.464	1	1.464	6
						1.465	2	1.465	2
						1.466	1	1.466	5
						1.467	2	1.467	11
						1.468	2	1.468	3
						1.469	5	1.469	1
						1.47	4	1.47	3
						1.471	0	1.471	6
						1.472	0	1.472	1
						1.473	3	1.473	2
						1.474	1	1.474	6
						1.475	3	1.475	6
						1.476	5	1.476	5
						1.477	1	1.477	2
						1.478	2	1.478	5
						1.479	1	1.479	5
						1.48	0	1.48	4
						1.481	4	1.481	4
						1.482	4	1.482	2
						1.483	1	1.483	8
						1.484	6	1.484	2
						1.485	4	1.485	4
						1.486	3	1.486	1
						1.487	3	1.487	0
						1.488	2	1.488	2
						1.489	2	1.489	2
						1.49	2	1.49	4
						1.491	1	1.491	2
						1.492	5	1.492	2
						1.493	0	1.493	2
						1.494	0	1.494	5
						1.495	3	1.495	5
						1.496	0	1.496	2
						1.497	2	1.497	1
						1.498	1	1.498	1
						1.499	5	1.499	2
						1.5	2	1.5	5
						1.501	3	1.501	3
						1.502	5	1.502	1
						1.503	4	1.503	9
						1.504	3	1.504	1
						1.505	4	1.505	6
						1.506	1	1.506	2
						1.507	3	1.507	3
						1.508	11	1.508	5
						1.509	5	1.509	4
						1.51	3	1.51	8
						1.511	0	1.511	3
						1.512	0	1.512	3
						1.513	3	1.513	0
						1.514	1	1.514	5
						1.515	3	1.515	1
						1.516	3	1.516	0
						1.517	1	1.517	6
						1.518	2	1.518	3
						1.519	4	1.519	0
						1.52	1	1.52	1
						1.521	0	1.521	5
						1.522	15	1.522	3
						1.523	2	1.523	2
						1.524	3	1.524	3
						1.525	1	1.525	1
						1.526	3	1.526	0
						1.527	3	1.527	3
						1.528	3	1.528	1
						1.529	2	1.529	7
						1.53	3	1.53	3
						1.531	3	1.531	2
						1.532	3	1.532	10
						1.533	2	1.533	4
						1.534	1	1.534	7
						1.535	6	1.535	3
						1.536	3	1.536	2
						1.537	4	1.537	2
						1.538	1	1.538	1
						1.539	7	1.539	1
						1.54	2	1.54	1
						1.541	1	1.541	3
						1.542	4	1.542	2
						1.543	0	1.543	9
						1.544	2	1.544	3
						1.545	3	1.545	3
						1.546	1	1.546	3
						1.547	1	1.547	1
						1.548	2	1.548	1
						1.549	3	1.549	2
						1.55	2	1.55	8
						1.551	3	1.551	3
						1.552	2	1.552	7
						1.553	1	1.553	3
						1.554	1	1.554	0
						1.555	2	1.555	2
						1.556	0	1.556	1
						1.557	0	1.557	0
						1.558	1	1.558	2
						1.559	4	1.559	2
						1.56	1	1.56	2
						1.561	3	1.561	2
						1.562	1	1.562	2
						1.563	4	1.563	6
						1.564	0	1.564	2
						1.565	1	1.565	5
						1.566	1	1.566	3
						1.567	0	1.567	1
						1.568	2	1.568	3
						1.569	3	1.569	1
						1.57	5	1.57	1
						1.571	0	1.571	1
						1.572	1	1.572	4
						1.573	2	1.573	3
						1.574	0	1.574	5
						1.575	2	1.575	1
						1.576	0	1.576	10
						1.577	0	1.577	3
						1.578	1	1.578	15
						1.579	1	1.579	4
						1.58	5	1.58	11
						1.581	2	1.581	2
						1.582	2	1.582	1
						1.583	2	1.583	3
						1.584	2	1.584	5
						1.585	1	1.585	0
						1.586	0	1.586	2
						1.587	0	1.587	2
						1.588	0	1.588	3
						1.589	2	1.589	2
						1.59	2	1.59	0
						1.591	3	1.591	2
						1.592	1	1.592	0
						1.593	2	1.593	6
						1.594	4	1.594	2
						1.595	1	1.595	5
						1.596	0	1.596	4
						1.597	1	1.597	2
						1.598	1	1.598	5
						1.599	1	1.599	3
						1.6	3	1.6	2
						1.601	3	1.601	2
						1.602	10	1.602	0
						1.603	0	1.603	0
						1.604	1	1.604	2
						1.605	3	1.605	1
						1.606	12	1.606	1
						1.607	3	1.607	8
						1.608	2	1.608	2
						1.609	1	1.609	3
						1.61	0	1.61	2
						1.611	0	1.611	4
						1.612	0	1.612	8
						1.613	3	1.613	3
						1.614	2	1.614	7
						1.615	2	1.615	13
						1.616	1	1.616	3
						1.617	0	1.617	8
						1.618	3	1.618	8
						1.619	3	1.619	3
						1.62	2	1.62	1
						1.621	3	1.621	5
						1.622	5	1.622	4
						1.623	3	1.623	3
						1.624	1	1.624	3
						1.625	0	1.625	1
						1.626	2	1.626	2
						1.627	3	1.627	3
						1.628	1	1.628	2
						1.629	23	1.629	2
						1.63	1	1.63	8
						1.631	3	1.631	1
						1.632	4	1.632	6
						1.633	0	1.633	7
						1.634	1	1.634	4
						1.635	2	1.635	1
						1.636	2	1.636	1
						1.637	0	1.637	0
						1.638	2	1.638	8
						1.639	4	1.639	8
						1.64	3	1.64	3
						1.641	2	1.641	2
						1.642	2	1.642	4
						1.643	3	1.643	6
						1.644	3	1.644	4
						1.645	4	1.645	3
						1.646	2	1.646	13
						1.647	2	1.647	3
						1.648	5	1.648	2
						1.649	0	1.649	0
						1.65	1	1.65	2
						1.651	1	1.651	4
						1.652	1	1.652	1
						1.653	4	1.653	5
						1.654	1	1.654	1
						1.655	1	1.655	2
						1.656	2	1.656	2
						1.657	3	1.657	2
						1.658	0	1.658	2
						1.659	2	1.659	3
						1.66	0	1.66	5
						1.661	1	1.661	1
						1.662	0	1.662	2
						1.663	2	1.663	2
						1.664	5	1.664	5
						1.665	5	1.665	2
						1.666	4	1.666	0
						1.667	4	1.667	6
						1.668	1	1.668	4
						1.669	3	1.669	0
						1.67	0	1.67	3
						1.671	2	1.671	4
						1.672	6	1.672	3
						1.673	2	1.673	5
						1.674	2	1.674	3
						1.675	3	1.675	1
						1.676	1	1.676	3
						1.677	1	1.677	9
						1.678	4	1.678	2
						1.679	4	1.679	5
						1.68	6	1.68	2
						1.681	0	1.681	2
						1.682	2	1.682	3
						1.683	4	1.683	2
						1.684	2	1.684	1
						1.685	3	1.685	3
						1.686	2	1.686	7
						1.687	4	1.687	2
						1.688	8	1.688	1
						1.689	2	1.689	1
						1.69	0	1.69	3
						1.691	0	1.691	5
						1.692	2	1.692	2
						1.693	4	1.693	8
						1.694	3	1.694	5
						1.695	0	1.695	1
						1.696	2	1.696	1
						1.697	2	1.697	3
						1.698	0	1.698	4
						1.699	1	1.699	4
						1.7	5	1.7	4
						1.701	3	1.701	11
						1.702	1	1.702	3
						1.703	5	1.703	4
						1.704	2	1.704	0
						1.705	2	1.705	3
						1.706	1	1.706	5
						1.707	0	1.707	6
						1.708	3	1.708	1
						1.709	2	1.709	2
						1.71	2	1.71	6
						1.711	2	1.711	4
						1.712	3	1.712	20
						1.713	2	1.713	1
						1.714	3	1.714	2
						1.715	3	1.715	5
						1.716	3	1.716	4
						1.717	1	1.717	2
						1.718	2	1.718	2
						1.719	5	1.719	2
						1.72	2	1.72	0
						1.721	2	1.721	2
						1.722	2	1.722	3
						1.723	0	1.723	5
						1.724	3	1.724	2
						1.725	9	1.725	6
						1.726	2	1.726	1
						1.727	3	1.727	2
						1.728	2	1.728	3
						1.729	2	1.729	4
						1.73	4	1.73	5
						1.731	5	1.731	3
						1.732	2	1.732	2
						1.733	17	1.733	12
						1.734	4	1.734	5
						1.735	1	1.735	3
						1.736	1	1.736	2
						1.737	1	1.737	0
						1.738	2	1.738	1
						1.739	2	1.739	1
						1.74	2	1.74	3
						1.741	3	1.741	4
						1.742	3	1.742	9
						1.743	5	1.743	1
						1.744	2	1.744	7
						1.745	1	1.745	5
						1.746	10	1.746	4
						1.747	0	1.747	6
						1.748	2	1.748	5
						1.749	4	1.749	8
						1.75	1	1.75	4
						1.751	2	1.751	3
						1.752	2	1.752	1
						1.753	1	1.753	1
						1.754	1	1.754	0
						1.755	2	1.755	5
						1.756	2	1.756	1
						1.757	2	1.757	0
						1.758	3	1.758	1
						1.759	4	1.759	7
						1.76	0	1.76	5
						1.761	4	1.761	8
						1.762	2	1.762	1
						1.763	0	1.763	9
						1.764	1	1.764	10
						1.765	3	1.765	1
						1.766	1	1.766	5
						1.767	2	1.767	3
						1.768	4	1.768	3
						1.769	1	1.769	9
						1.77	2	1.77	6
						1.771	5	1.771	3
						1.772	0	1.772	6
						1.773	0	1.773	4
						1.774	1	1.774	5
						1.775	2	1.775	3
						1.776	3	1.776	1
						1.777	0	1.777	4
						1.778	1	1.778	2
						1.779	2	1.779	17
						1.78	1	1.78	4
						1.781	2	1.781	4
						1.782	2	1.782	4
						1.783	0	1.783	1
						1.784	0	1.784	3
						1.785	2	1.785	3
						1.786	2	1.786	3
						1.787	1	1.787	9
						1.788	1	1.788	7
						1.789	3	1.789	1
						1.79	3	1.79	4
						1.791	3	1.791	3
						1.792	1	1.792	1
						1.793	2	1.793	2
						1.794	8	1.794	2
						1.795	2	1.795	1
						1.796	2	1.796	5
						1.797	3	1.797	20
						1.798	3	1.798	4
						1.799	1	1.799	5
						1.8	2	1.8	5
						1.801	1	1.801	2
						1.802	2	1.802	1
						1.803	4	1.803	0
						1.804	2	1.804	5
						1.805	2	1.805	4
						1.806	2	1.806	2
						1.807	0	1.807	5
						1.808	2	1.808	9
						1.809	3	1.809	2
						1.81	4	1.81	8
						1.811	0	1.811	6
						1.812	1	1.812	5
						1.813	1	1.813	2
						1.814	15	1.814	5
						1.815	0	1.815	3
						1.816	3	1.816	7
						1.817	3	1.817	3
						1.818	1	1.818	8
						1.819	1	1.819	2
						1.82	3	1.82	1
						1.821	6	1.821	0
						1.822	0	1.822	0
						1.823	2	1.823	5
						1.824	1	1.824	13
						1.825	3	1.825	2
						1.826	3	1.826	1
						1.827	3	1.827	5
						1.828	5	1.828	3
						1.829	1	1.829	11
						1.83	3	1.83	3
						1.831	1	1.831	1
						1.832	0	1.832	3
						1.833	0	1.833	0
						1.834	1	1.834	21
						1.835	4	1.835	6
						1.836	3	1.836	6
						1.837	2	1.837	2
						1.838	2	1.838	1
						1.839	1	1.839	6
						1.84	7	1.84	1
						1.841	2	1.841	3
						1.842	3	1.842	1
						1.843	2	1.843	3
						1.844	1	1.844	3
						1.845	1	1.845	2
						1.846	3	1.846	1
						1.847	2	1.847	2
						1.848	0	1.848	3
						1.849	1	1.849	1
						1.85	2	1.85	0
						1.851	2	1.851	5
						1.852	2	1.852	7
						1.853	4	1.853	3
						1.854	2	1.854	2
						1.855	2	1.855	8
						1.856	1	1.856	3
						1.857	0	1.857	5
						1.858	1	1.858	11
						1.859	2	1.859	5
						1.86	1	1.86	3
						1.861	3	1.861	5
						1.862	7	1.862	3
						1.863	2	1.863	2
						1.864	1	1.864	4
						1.865	4	1.865	1
						1.866	2	1.866	4
						1.867	0	1.867	3
						1.868	2	1.868	2
						1.869	3	1.869	5
						1.87	1	1.87	3
						1.871	1	1.871	3
						1.872	8	1.872	4
						1.873	2	1.873	2
						1.874	3	1.874	2
						1.875	1	1.875	2
						1.876	0	1.876	2
						1.877	2	1.877	3
						1.878	5	1.878	5
						1.879	0	1.879	2
						1.88	3	1.88	1
						1.881	0	1.881	3
						1.882	4	1.882	4
						1.883	1	1.883	2
						1.884	1	1.884	3
						1.885	4	1.885	2
						1.886	3	1.886	3
						1.887	4	1.887	2
						1.888	3	1.888	2
						1.889	2	1.889	14
						1.89	2	1.89	9
						1.891	0	1.891	2
						1.892	3	1.892	4
						1.893	1	1.893	3
						1.894	1	1.894	8
						1.895	0	1.895	3
						1.896	6	1.896	1
						1.897	3	1.897	0
						1.898	3	1.898	3
						1.899	3	1.899	4
						1.9	1	1.9	1
						1.901	1	1.901	0
						1.902	2	1.902	5
						1.903	3	1.903	8
						1.904	2	1.904	5
						1.905	4	1.905	2
						1.906	1	1.906	3
						1.907	0	1.907	3
						1.908	2	1.908	4
						1.909	0	1.909	2
						1.91	2	1.91	4
						1.911	4	1.911	4
						1.912	2	1.912	4
						1.913	6	1.913	2
						1.914	1	1.914	5
						1.915	1	1.915	7
						1.916	0	1.916	6
						1.917	1	1.917	15
						1.918	1	1.918	1
						1.919	2	1.919	3
						1.92	4	1.92	6
						1.921	1	1.921	11
						1.922	9	1.922	1
						1.923	1	1.923	5
						1.924	1	1.924	9
						1.925	4	1.925	6
						1.926	2	1.926	4
						1.927	3	1.927	14
						1.928	3	1.928	2
						1.929	4	1.929	2
						1.93	2	1.93	0
						1.931	1	1.931	4
						1.932	0	1.932	3
						1.933	0	1.933	4
						1.934	3	1.934	2
						1.935	1	1.935	1
						1.936	2	1.936	0
						1.937	6	1.937	8
						1.938	0	1.938	1
						1.939	2	1.939	7
						1.94	5	1.94	8
						1.941	7	1.941	1
						1.942	3	1.942	6
						1.943	0	1.943	2
						1.944	4	1.944	6
						1.945	2	1.945	8
						1.946	1	1.946	4
						1.947	2	1.947	4
						1.948	5	1.948	3
						1.949	2	1.949	0
						1.95	5	1.95	2
						1.951	10	1.951	3
						1.952	1	1.952	5
						1.953	1	1.953	2
						1.954	1	1.954	3
						1.955	1	1.955	10
						1.956	2	1.956	1
						1.957	2	1.957	2
						1.958	1	1.958	1
						1.959	2	1.959	2
						1.96	5	1.96	3
						1.961	2	1.961	2
						1.962	2	1.962	2
						1.963	4	1.963	3
						1.964	2	1.964	4
						1.965	5	1.965	2
						1.966	3	1.966	2
						1.967	4	1.967	3
						1.968	6	1.968	5
						1.969	1	1.969	9
						1.97	2	1.97	2
						1.971	4	1.971	5
						1.972	6	1.972	3
						1.973	2	1.973	4
						1.974	0	1.974	1
						1.975	0	1.975	4
						1.976	1	1.976	1
						1.977	1	1.977	2
						1.978	4	1.978	2
						1.979	1	1.979	3
						1.98	4	1.98	4
						1.981	5	1.981	3
						1.982	1	1.982	10
						1.983	4	1.983	4
						1.984	7	1.984	1
						1.985	2	1.985	2
						1.986	4	1.986	2
						1.987	2	1.987	4
						1.988	0	1.988	2
						1.989	2	1.989	11
						1.99	2	1.99	5
						1.991	5	1.991	6
						1.992	1	1.992	6
						1.993	1	1.993	4
						1.994	2	1.994	7
						1.995	1	1.995	2
[truncated: 3,005 more rows]

## Sheet: Figure 4
Figure 4
Figure 4b (purple)	aptamer only		Figure 4b (blue)	aptamer + fibril		Figure 4c, left panel (purple)	aptamer only	Figure 4c, right panel (blue)	aptamer + fibril
	mean	standard deviation		mean	standard deviation
channel position / µm	number of molecules detected	number of molecules detected	channel position / µm	number of molecules detected	number of molecules detected	time / s	photons / kHz	time / s	photons / kHz
2200	733.333	1037.09	2200	0	0	0	3	0	5
2150	716.667	1013.52	2150	0	0	0.001	2	0.001	5
2100	701	989.242	2100	0	0	0.002	4	0.002	1
2050	685.667	964.729	2050	0	0	0.003	3	0.003	4
2000	672	939.038	2000	0	0	0.004	3	0.004	5
1950	656.333	914.761	1950	0.333333	0.471405	0.005	5	0.005	2
1900	642.333	889.305	1900	0	0	0.006	3	0.006	2
1850	626.333	865.279	1850	0.333333	0.471405	0.007	6	0.007	6
1800	615	837.926	1800	1	1.41421	0.008	2	0.008	6
1750	601.667	811.994	1750	1.66667	0.942809	0.009	2	0.009	5
1700	588.667	785.832	1700	1.33333	0.942809	0.01	1	0.01	3
1650	580.667	756.207	1650	0.666667	0.471405	0.011	3	0.011	2
1600	561	734.69	1600	0.333333	0.471405	0.012	5	0.012	17
1550	552	705.693	1550	3	2.94392	0.013	2	0.013	1
1500	546.667	674.121	1500	6.33333	1.88562	0.014	0	0.014	4
1450	547.333	638.29	1450	9.33333	4.02768	0.015	1	0.015	3
1400	556.667	596.452	1400	28	10.4243	0.016	3	0.016	2
1350	557.667	560.272	1350	53.6667	15.4128	0.017	3	0.017	2
1300	568.333	517.368	1300	108.667	22.6618	0.018	3	0.018	5
1250	597.333	461.592	1250	194.333	42.5859	0.019	2	0.019	2
1200	635.667	399.271	1200	333.667	76.7869	0.02	0	0.02	3
1150	687.333	327.257	1150	528.667	93.6744	0.021	2	0.021	9
1100	802.333	212.697	1100	852.667	149.947	0.022	3	0.022	4
1050	1503.67	323.03	1050	2392.33	632.079	0.023	4	0.023	2
1000	7301	4618.7	1000	13308.3	3903.26	0.024	2	0.024	8
925	25333.7	17685.1	925	43683	5798.64	0.025	2	0.025	5
850	36590	25272.2	850	51165.7	2760.38	0.026	1	0.026	2
775	31340.7	21908.7	775	32277	4951.44	0.027	3	0.027	5
						0.028	5	0.028	9
						0.029	1	0.029	16
						0.03	1	0.03	5
						0.031	3	0.031	0
						0.032	2	0.032	1
						0.033	7	0.033	2
						0.034	3	0.034	2
						0.035	4	0.035	1
						0.036	3	0.036	2
						0.037	0	0.037	4
						0.038	4	0.038	28
						0.039	3	0.039	3
						0.04	1	0.04	4
						0.041	4	0.041	4
						0.042	11	0.042	6
						0.043	3	0.043	4
						0.044	1	0.044	3
						0.045	3	0.045	1
						0.046	2	0.046	3
						0.047	5	0.047	4
						0.048	6	0.048	3
						0.049	2	0.049	0
						0.05	4	0.05	3
						0.051	2	0.051	6
						0.052	4	0.052	5
						0.053	4	0.053	1
						0.054	1	0.054	3
						0.055	3	0.055	3
						0.056	1	0.056	6
						0.057	1	0.057	2
						0.058	1	0.058	2
						0.059	1	0.059	3
						0.06	1	0.06	8
						0.061	1	0.061	2
						0.062	3	0.062	4
						0.063	4	0.063	4
						0.064	4	0.064	34
						0.065	8	0.065	3
						0.066	2	0.066	2
						0.067	1	0.067	7
						0.068	2	0.068	3
						0.069	2	0.069	6
						0.07	4	0.07	3
						0.071	2	0.071	7
						0.072	2	0.072	21
						0.073	2	0.073	3
						0.074	1	0.074	5
						0.075	1	0.075	6
						0.076	4	0.076	7
						0.077	5	0.077	4
						0.078	3	0.078	2
						0.079	4	0.079	6
						0.08	2	0.08	5
						0.081	1	0.081	1
						0.082	3	0.082	2
						0.083	0	0.083	3
						0.084	8	0.084	61
						0.085	32	0.085	2
						0.086	3	0.086	2
						0.087	2	0.087	5
						0.088	3	0.088	2
						0.089	1	0.089	8
						0.09	3	0.09	2
						0.091	4	0.091	8
						0.092	2	0.092	1
						0.093	1	0.093	6
						0.094	2	0.094	2
						0.095	3	0.095	6
						0.096	2	0.096	4
						0.097	0	0.097	5
						0.098	1	0.098	2
						0.099	5	0.099	2
						0.1	2	0.1	4
						0.101	6	0.101	5
						0.102	3	0.102	4
						0.103	3	0.103	3
						0.104	2	0.104	7
						0.105	3	0.105	5
						0.106	6	0.106	2
						0.107	8	0.107	3
						0.108	2	0.108	4
						0.109	2	0.109	8
						0.11	5	0.11	8
						0.111	2	0.111	2
						0.112	3	0.112	8
						0.113	3	0.113	15
						0.114	3	0.114	9
						0.115	1	0.115	5
						0.116	4	0.116	2
						0.117	4	0.117	6
						0.118	3	0.118	5
						0.119	2	0.119	6
						0.12	2	0.12	3
						0.121	2	0.121	3
						0.122	1	0.122	2
						0.123	1	0.123	3
						0.124	3	0.124	2
						0.125	2	0.125	48
						0.126	2	0.126	7
						0.127	1	0.127	5
						0.128	1	0.128	10
						0.129	2	0.129	34
						0.13	0	0.13	12
						0.131	3	0.131	5
						0.132	1	0.132	6
						0.133	0	0.133	3
						0.134	4	0.134	5
						0.135	0	0.135	10
						0.136	3	0.136	10
						0.137	7	0.137	0
						0.138	1	0.138	1
						0.139	2	0.139	2
						0.14	3	0.14	7
						0.141	2	0.141	6
						0.142	4	0.142	8
						0.143	3	0.143	4
						0.144	3	0.144	4
						0.145	3	0.145	7
						0.146	5	0.146	4
						0.147	6	0.147	4
						0.148	4	0.148	4
						0.149	5	0.149	4
						0.15	6	0.15	2
						0.151	6	0.151	3
						0.152	1	0.152	6
						0.153	0	0.153	12
						0.154	7	0.154	8
						0.155	8	0.155	6
						0.156	9	0.156	5
						0.157	3	0.157	8
						0.158	2	0.158	3
						0.159	5	0.159	9
						0.16	5	0.16	6
						0.161	4	0.161	6
						0.162	5	0.162	3
						0.163	9	0.163	3
						0.164	2	0.164	4
						0.165	3	0.165	5
						0.166	0	0.166	4
						0.167	5	0.167	21
						0.168	4	0.168	8
						0.169	3	0.169	3
						0.17	0	0.17	1
						0.171	6	0.171	2
						0.172	0	0.172	2
						0.173	4	0.173	7
						0.174	1	0.174	7
						0.175	3	0.175	6
						0.176	3	0.176	3
						0.177	3	0.177	31
						0.178	3	0.178	8
						0.179	1	0.179	6
						0.18	2	0.18	8
						0.181	4	0.181	1
						0.182	6	0.182	3
						0.183	1	0.183	4
						0.184	4	0.184	10
						0.185	8	0.185	0
						0.186	7	0.186	1
						0.187	3	0.187	2
						0.188	1	0.188	6
						0.189	3	0.189	5
						0.19	10	0.19	0
						0.191	7	0.191	7
						0.192	2	0.192	3
						0.193	0	0.193	14
						0.194	1	0.194	7
						0.195	4	0.195	2
						0.196	3	0.196	3
						0.197	2	0.197	2
						0.198	3	0.198	5
						0.199	1	0.199	4
						0.2	1	0.2	4
						0.201	7	0.201	2
						0.202	5	0.202	5
						0.203	2	0.203	1
						0.204	1	0.204	5
						0.205	5	0.205	2
						0.206	7	0.206	7
						0.207	7	0.207	2
						0.208	5	0.208	6
						0.209	3	0.209	8
						0.21	0	0.21	11
						0.211	1	0.211	4
						0.212	4	0.212	6
						0.213	2	0.213	6
						0.214	4	0.214	7
						0.215	1	0.215	12
						0.216	3	0.216	4
						0.217	7	0.217	5
						0.218	1	0.218	4
						0.219	3	0.219	7
						0.22	3	0.22	0
						0.221	7	0.221	5
						0.222	1	0.222	7
						0.223	3	0.223	7
						0.224	2	0.224	3
						0.225	0	0.225	5
						0.226	7	0.226	5
						0.227	1	0.227	4
						0.228	6	0.228	41
						0.229	2	0.229	3
						0.23	3	0.23	2
						0.231	2	0.231	4
						0.232	2	0.232	2
						0.233	1	0.233	14
						0.234	2	0.234	2
						0.235	2	0.235	4
						0.236	5	0.236	3
						0.237	4	0.237	4
						0.238	6	0.238	3
						0.239	5	0.239	1
						0.24	1	0.24	4
						0.241	5	0.241	6
						0.242	1	0.242	1
						0.243	3	0.243	4
						0.244	2	0.244	1
						0.245	3	0.245	3
						0.246	2	0.246	4
						0.247	4	0.247	3
						0.248	4	0.248	3
						0.249	1	0.249	6
						0.25	4	0.25	5
						0.251	6	0.251	7
						0.252	4	0.252	1
						0.253	2	0.253	41
						0.254	5	0.254	17
						0.255	1	0.255	21
						0.256	2	0.256	8
						0.257	1	0.257	9
						0.258	2	0.258	11
						0.259	4	0.259	3
						0.26	1	0.26	4
						0.261	2	0.261	2
						0.262	5	0.262	7
						0.263	1	0.263	20
						0.264	7	0.264	9
						0.265	3	0.265	4
						0.266	4	0.266	5
						0.267	1	0.267	84
						0.268	6	0.268	4
						0.269	0	0.269	3
						0.27	1	0.27	3
						0.271	0	0.271	3
						0.272	3	0.272	65
						0.273	0	0.273	8
						0.274	3	0.274	16
						0.275	2	0.275	6
						0.276	0	0.276	7
						0.277	3	0.277	2
						0.278	1	0.278	4
						0.279	2	0.279	9
						0.28	4	0.28	14
						0.281	4	0.281	10
						0.282	11	0.282	13
						0.283	4	0.283	6
						0.284	1	0.284	17
						0.285	0	0.285	0
						0.286	3	0.286	2
						0.287	2	0.287	4
						0.288	1	0.288	5
						0.289	3	0.289	7
						0.29	4	0.29	4
						0.291	7	0.291	3
						0.292	4	0.292	4
						0.293	1	0.293	3
						0.294	2	0.294	6
						0.295	1	0.295	3
						0.296	1	0.296	2
						0.297	0	0.297	6
						0.298	4	0.298	4
						0.299	2	0.299	4
						0.3	2	0.3	6
						0.301	1	0.301	3
						0.302	3	0.302	0
						0.303	1	0.303	6
						0.304	4	0.304	5
						0.305	2	0.305	6
						0.306	3	0.306	4
						0.307	2	0.307	5
						0.308	15	0.308	2
						0.309	4	0.309	3
						0.31	3	0.31	5
						0.311	1	0.311	41
						0.312	8	0.312	2
						0.313	2	0.313	16
						0.314	3	0.314	3
						0.315	2	0.315	3
						0.316	2	0.316	4
						0.317	4	0.317	11
						0.318	3	0.318	7
						0.319	3	0.319	5
						0.32	1	0.32	2
						0.321	5	0.321	6
						0.322	1	0.322	9
						0.323	7	0.323	10
						0.324	3	0.324	7
						0.325	4	0.325	4
						0.326	1	0.326	1
						0.327	3	0.327	4
						0.328	4	0.328	10
						0.329	3	0.329	6
						0.33	3	0.33	3
						0.331	1	0.331	1
						0.332	7	0.332	12
						0.333	0	0.333	22
						0.334	2	0.334	17
						0.335	0	0.335	3
						0.336	2	0.336	2
						0.337	0	0.337	2
						0.338	7	0.338	9
						0.339	9	0.339	6
						0.34	3	0.34	5
						0.341	4	0.341	10
						0.342	2	0.342	4
						0.343	3	0.343	1
						0.344	6	0.344	2
						0.345	2	0.345	3
						0.346	2	0.346	3
						0.347	2	0.347	3
						0.348	2	0.348	6
						0.349	9	0.349	6
						0.35	1	0.35	7
						0.351	3	0.351	18
						0.352	4	0.352	6
						0.353	2	0.353	2
						0.354	3	0.354	6
						0.355	2	0.355	3
						0.356	4	0.356	2
						0.357	2	0.357	10
						0.358	0	0.358	4
						0.359	1	0.359	4
						0.36	0	0.36	5
						0.361	5	0.361	8
						0.362	6	0.362	3
						0.363	3	0.363	3
						0.364	4	0.364	4
						0.365	3	0.365	1
						0.366	2	0.366	5
						0.367	2	0.367	16
						0.368	2	0.368	4
						0.369	4	0.369	7
						0.37	2	0.37	3
						0.371	3	0.371	2
						0.372	4	0.372	7
						0.373	5	0.373	6
						0.374	3	0.374	5
						0.375	1	0.375	1
						0.376	3	0.376	1
						0.377	2	0.377	3
						0.378	4	0.378	2
						0.379	4	0.379	3
						0.38	7	0.38	1
						0.381	1	0.381	4
						0.382	4	0.382	6
						0.383	2	0.383	5
						0.384	2	0.384	5
						0.385	2	0.385	9
						0.386	3	0.386	5
						0.387	0	0.387	4
						0.388	3	0.388	0
						0.389	2	0.389	11
						0.39	3	0.39	5
						0.391	2	0.391	3
						0.392	1	0.392	8
						0.393	3	0.393	7
						0.394	1	0.394	5
						0.395	1	0.395	2
						0.396	4	0.396	10
						0.397	3	0.397	7
						0.398	2	0.398	4
						0.399	3	0.399	3
						0.4	0	0.4	6
						0.401	5	0.401	5
						0.402	1	0.402	1
						0.403	2	0.403	1
						0.404	3	0.404	3
						0.405	6	0.405	4
						0.406	0	0.406	2
						0.407	4	0.407	5
						0.408	3	0.408	4
						0.409	1	0.409	7
						0.41	2	0.41	4
						0.411	3	0.411	2
						0.412	3	0.412	4
						0.413	4	0.413	4
						0.414	2	0.414	3
						0.415	2	0.415	2
						0.416	3	0.416	7
						0.417	2	0.417	3
						0.418	8	0.418	1
						0.419	6	0.419	5
						0.42	0	0.42	2
						0.421	3	0.421	8
						0.422	17	0.422	5
						0.423	3	0.423	4
						0.424	3	0.424	4
						0.425	2	0.425	1
						0.426	2	0.426	2
						0.427	0	0.427	0
						0.428	3	0.428	3
						0.429	3	0.429	11
						0.43	5	0.43	1
						0.431	3	0.431	12
						0.432	3	0.432	7
						0.433	3	0.433	9
						0.434	4	0.434	3
						0.435	2	0.435	1
						0.436	3	0.436	5
						0.437	3	0.437	2
						0.438	3	0.438	6
						0.439	4	0.439	2
						0.44	0	0.44	11
						0.441	3	0.441	10
						0.442	3	0.442	4
						0.443	6	0.443	3
						0.444	7	0.444	3
						0.445	1	0.445	2
						0.446	1	0.446	1
						0.447	4	0.447	1
						0.448	3	0.448	5
						0.449	1	0.449	4
						0.45	1	0.45	9
						0.451	5	0.451	8
						0.452	2	0.452	1
						0.453	3	0.453	6
						0.454	3	0.454	4
						0.455	17	0.455	3
						0.456	4	0.456	4
						0.457	2	0.457	4
						0.458	4	0.458	2
						0.459	3	0.459	2
						0.46	4	0.46	2
						0.461	1	0.461	7
						0.462	3	0.462	4
						0.463	0	0.463	6
						0.464	3	0.464	1
						0.465	4	0.465	5
						0.466	5	0.466	5
						0.467	1	0.467	4
						0.468	2	0.468	3
						0.469	0	0.469	5
						0.47	5	0.47	2
						0.471	3	0.471	1
						0.472	8	0.472	7
						0.473	4	0.473	4
						0.474	3	0.474	1
						0.475	1	0.475	2
						0.476	3	0.476	2
						0.477	1	0.477	1
						0.478	1	0.478	2
						0.479	2	0.479	2
						0.48	3	0.48	4
						0.481	5	0.481	4
						0.482	1	0.482	3
						0.483	8	0.483	5
						0.484	4	0.484	5
						0.485	1	0.485	5
						0.486	5	0.486	14
						0.487	2	0.487	8
						0.488	4	0.488	4
						0.489	4	0.489	7
						0.49	2	0.49	5
						0.491	2	0.491	15
						0.492	3	0.492	3
						0.493	3	0.493	5
						0.494	3	0.494	7
						0.495	0	0.495	4
						0.496	4	0.496	5
						0.497	4	0.497	3
						0.498	3	0.498	3
						0.499	4	0.499	4
						0.5	6	0.5	8
						0.501	5	0.501	4
						0.502	1	0.502	3
						0.503	4	0.503	1
						0.504	1	0.504	4
						0.505	0	0.505	3
						0.506	4	0.506	11
						0.507	2	0.507	6
						0.508	4	0.508	3
						0.509	3	0.509	6
						0.51	2	0.51	2
						0.511	4	0.511	1
						0.512	4	0.512	4
						0.513	4	0.513	8
						0.514	3	0.514	6
						0.515	4	0.515	48
						0.516	4	0.516	2
						0.517	7	0.517	11
						0.518	1	0.518	5
						0.519	1	0.519	3
						0.52	13	0.52	5
						0.521	2	0.521	3
						0.522	2	0.522	4
						0.523	2	0.523	7
						0.524	4	0.524	4
						0.525	5	0.525	3
						0.526	3	0.526	2
						0.527	1	0.527	3
						0.528	1	0.528	2
						0.529	3	0.529	4
						0.53	3	0.53	4
						0.531	3	0.531	2
						0.532	0	0.532	2
						0.533	3	0.533	5
						0.534	4	0.534	1
						0.535	2	0.535	3
						0.536	3	0.536	3
						0.537	4	0.537	4
						0.538	3	0.538	8
						0.539	4	0.539	6
						0.54	1	0.54	2
						0.541	5	0.541	0
						0.542	1	0.542	4
						0.543	2	0.543	33
						0.544	0	0.544	4
						0.545	6	0.545	9
						0.546	3	0.546	1
						0.547	4	0.547	7
						0.548	2	0.548	5
						0.549	0	0.549	4
						0.55	3	0.55	3
						0.551	6	0.551	10
						0.552	1	0.552	134
						0.553	1	0.553	4
						0.554	2	0.554	4
						0.555	2	0.555	10
						0.556	0	0.556	42
						0.557	3	0.557	2
						0.558	2	0.558	4
						0.559	2	0.559	26
						0.56	4	0.56	0
						0.561	2	0.561	5
						0.562	4	0.562	9
						0.563	20	0.563	6
						0.564	3	0.564	6
						0.565	1	0.565	3
						0.566	3	0.566	2
						0.567	1	0.567	3
						0.568	3	0.568	2
						0.569	3	0.569	6
						0.57	2	0.57	5
						0.571	11	0.571	5
						0.572	14	0.572	2
						0.573	1	0.573	4
						0.574	0	0.574	5
						0.575	1	0.575	3
						0.576	1	0.576	1
						0.577	2	0.577	3
						0.578	1	0.578	7
						0.579	3	0.579	12
						0.58	1	0.58	2
						0.581	1	0.581	9
						0.582	0	0.582	3
						0.583	3	0.583	5
						0.584	4	0.584	4
						0.585	2	0.585	4
						0.586	4	0.586	5
						0.587	3	0.587	5
						0.588	2	0.588	6
						0.589	3	0.589	5
						0.59	4	0.59	4
						0.591	4	0.591	8
						0.592	2	0.592	6
						0.593	0	0.593	3
						0.594	2	0.594	9
						0.595	1	0.595	3
						0.596	2	0.596	6
						0.597	0	0.597	5
						0.598	3	0.598	2
						0.599	3	0.599	4
						0.6	4	0.6	7
						0.601	2	0.601	5
						0.602	2	0.602	2
						0.603	1	0.603	3
						0.604	2	0.604	8
						0.605	1	0.605	6
						0.606	3	0.606	12
						0.607	6	0.607	3
						0.608	2	0.608	1
						0.609	2	0.609	2
						0.61	3	0.61	2
						0.611	3	0.611	3
						0.612	2	0.612	3
						0.613	4	0.613	1
						0.614	3	0.614	7
						0.615	5	0.615	2
						0.616	4	0.616	5
						0.617	1	0.617	2
						0.618	1	0.618	2
						0.619	2	0.619	3
						0.62	0	0.62	3
						0.621	2	0.621	5
						0.622	7	0.622	3
						0.623	4	0.623	7
						0.624	0	0.624	2
						0.625	4	0.625	5
						0.626	1	0.626	4
						0.627	4	0.627	3
						0.628	0	0.628	6
						0.629	2	0.629	2
						0.63	1	0.63	6
						0.631	3	0.631	1
						0.632	2	0.632	2
						0.633	3	0.633	5
						0.634	3	0.634	1
						0.635	2	0.635	2
						0.636	4	0.636	6
						0.637	2	0.637	10
						0.638	3	0.638	26
						0.639	4	0.639	4
						0.64	1	0.64	6
						0.641	5	0.641	20
						0.642	3	0.642	4
						0.643	0	0.643	3
						0.644	6	0.644	7
						0.645	2	0.645	5
						0.646	3	0.646	11
						0.647	2	0.647	34
						0.648	2	0.648	6
						0.649	5	0.649	12
						0.65	0	0.65	1
						0.651	2	0.651	4
						0.652	2	0.652	3
						0.653	1	0.653	4
						0.654	1	0.654	10
						0.655	2	0.655	32
						0.656	1	0.656	7
						0.657	2	0.657	1
						0.658	0	0.658	4
						0.659	3	0.659	3
						0.66	1	0.66	7
						0.661	7	0.661	1
						0.662	5	0.662	5
						0.663	4	0.663	5
						0.664	3	0.664	4
						0.665	3	0.665	5
						0.666	4	0.666	8
						0.667	1	0.667	2
						0.668	0	0.668	18
						0.669	7	0.669	3
						0.67	4	0.67	6
						0.671	4	0.671	7
						0.672	5	0.672	2
						0.673	4	0.673	2
						0.674	5	0.674	8
						0.675	1	0.675	4
						0.676	5	0.676	3
						0.677	9	0.677	1
						0.678	5	0.678	6
						0.679	3	0.679	5
						0.68	5	0.68	5
						0.681	5	0.681	5
						0.682	2	0.682	7
						0.683	3	0.683	2
						0.684	1	0.684	3
						0.685	2	0.685	2
						0.686	3	0.686	3
						0.687	2	0.687	1
						0.688	3	0.688	12
						0.689	4	0.689	6
						0.69	11	0.69	0
						0.691	28	0.691	1
						0.692	4	0.692	4
						0.693	2	0.693	1
						0.694	1	0.694	3
						0.695	1	0.695	4
						0.696	4	0.696	2
						0.697	4	0.697	5
						0.698	1	0.698	1
						0.699	4	0.699	26
						0.7	3	0.7	2
						0.701	3	0.701	2
						0.702	1	0.702	7
						0.703	0	0.703	4
						0.704	1	0.704	4
						0.705	4	0.705	10
						0.706	2	0.706	6
						0.707	0	0.707	4
						0.708	0	0.708	3
						0.709	1	0.709	6
						0.71	2	0.71	6
						0.711	4	0.711	2
						0.712	6	0.712	9
						0.713	6	0.713	0
						0.714	3	0.714	6
						0.715	5	0.715	3
						0.716	2	0.716	1
						0.717	4	0.717	1
						0.718	2	0.718	1
						0.719	1	0.719	3
						0.72	4	0.72	5
						0.721	1	0.721	6
						0.722	2	0.722	3
						0.723	2	0.723	1
						0.724	1	0.724	2
						0.725	2	0.725	8
						0.726	2	0.726	3
						0.727	3	0.727	3
						0.728	1	0.728	7
						0.729	4	0.729	11
						0.73	2	0.73	5
						0.731	4	0.731	3
						0.732	3	0.732	2
						0.733	0	0.733	1
						0.734	1	0.734	7
						0.735	6	0.735	7
						0.736	5	0.736	4
						0.737	1	0.737	4
						0.738	1	0.738	3
						0.739	3	0.739	4
						0.74	3	0.74	1
						0.741	3	0.741	4
						0.742	1	0.742	3
						0.743	2	0.743	2
						0.744	1	0.744	5
						0.745	5	0.745	2
						0.746	2	0.746	9
						0.747	3	0.747	4
						0.748	4	0.748	5
						0.749	2	0.749	5
						0.75	6	0.75	3
						0.751	5	0.751	3
						0.752	4	0.752	7
						0.753	6	0.753	3
						0.754	14	0.754	0
						0.755	3	0.755	3
						0.756	1	0.756	3
						0.757	6	0.757	3
						0.758	3	0.758	6
						0.759	3	0.759	1
						0.76	3	0.76	2
						0.761	4	0.761	5
						0.762	0	0.762	0
						0.763	1	0.763	2
						0.764	4	0.764	5
						0.765	1	0.765	3
						0.766	1	0.766	1
						0.767	4	0.767	5
						0.768	2	0.768	6
						0.769	2	0.769	8
						0.77	1	0.77	3
						0.771	4	0.771	4
						0.772	0	0.772	5
						0.773	5	0.773	3
						0.774	3	0.774	2
						0.775	2	0.775	4
						0.776	2	0.776	2
						0.777	5	0.777	3
						0.778	1	0.778	6
						0.779	2	0.779	5
						0.78	0	0.78	2
						0.781	1	0.781	7
						0.782	4	0.782	4
						0.783	0	0.783	3
						0.784	1	0.784	6
						0.785	4	0.785	5
						0.786	4	0.786	1
						0.787	5	0.787	1
						0.788	2	0.788	19
						0.789	5	0.789	3
						0.79	6	0.79	2
						0.791	1	0.791	4
						0.792	4	0.792	6
						0.793	1	0.793	4
						0.794	1	0.794	2
						0.795	2	0.795	4
						0.796	11	0.796	4
						0.797	7	0.797	3
						0.798	2	0.798	2
						0.799	0	0.799	3
						0.8	2	0.8	1
						0.801	2	0.801	3
						0.802	3	0.802	2
						0.803	1	0.803	8
						0.804	3	0.804	3
						0.805	1	0.805	5
						0.806	2	0.806	4
						0.807	4	0.807	7
						0.808	1	0.808	5
						0.809	1	0.809	1
						0.81	6	0.81	4
						0.811	1	0.811	7
						0.812	6	0.812	5
						0.813	3	0.813	3
						0.814	0	0.814	3
						0.815	2	0.815	4
						0.816	3	0.816	5
						0.817	2	0.817	10
						0.818	4	0.818	6
						0.819	1	0.819	6
						0.82	3	0.82	0
						0.821	1	0.821	5
						0.822	2	0.822	3
						0.823	4	0.823	1
						0.824	2	0.824	3
						0.825	3	0.825	3
						0.826	5	0.826	7
						0.827	5	0.827	3
						0.828	0	0.828	7
						0.829	3	0.829	6
						0.83	2	0.83	4
						0.831	9	0.831	6
						0.832	2	0.832	4
						0.833	7	0.833	6
						0.834	3	0.834	2
						0.835	4	0.835	4
						0.836	5	0.836	2
						0.837	2	0.837	7
						0.838	4	0.838	8
						0.839	2	0.839	4
						0.84	4	0.84	4
						0.841	4	0.841	1
						0.842	0	0.842	2
						0.843	1	0.843	4
						0.844	3	0.844	4
						0.845	3	0.845	6
						0.846	4	0.846	5
						0.847	2	0.847	19
						0.848	1	0.848	3
						0.849	13	0.849	3
						0.85	0	0.85	5
						0.851	2	0.851	0
						0.852	4	0.852	1
						0.853	2	0.853	5
						0.854	0	0.854	7
						0.855	2	0.855	8
						0.856	2	0.856	2
						0.857	0	0.857	8
						0.858	4	0.858	2
						0.859	5	0.859	4
						0.86	0	0.86	2
						0.861	2	0.861	1
						0.862	1	0.862	7
						0.863	2	0.863	1
						0.864	3	0.864	4
						0.865	4	0.865	4
						0.866	2	0.866	3
						0.867	6	0.867	53
						0.868	0	0.868	4
						0.869	3	0.869	1
						0.87	5	0.87	6
						0.871	3	0.871	4
						0.872	12	0.872	7
						0.873	4	0.873	7
						0.874	4	0.874	3
						0.875	3	0.875	9
						0.876	1	0.876	0
						0.877	4	0.877	7
						0.878	4	0.878	6
						0.879	1	0.879	6
						0.88	5	0.88	4
						0.881	2	0.881	3
						0.882	5	0.882	69
						0.883	3	0.883	5
						0.884	4	0.884	6
						0.885	2	0.885	4
						0.886	7	0.886	2
						0.887	2	0.887	4
						0.888	3	0.888	0
						0.889	8	0.889	5
						0.89	3	0.89	3
						0.891	4	0.891	4
						0.892	4	0.892	6
						0.893	2	0.893	3
						0.894	2	0.894	6
						0.895	1	0.895	5
						0.896	2	0.896	6
						0.897	1	0.897	5
						0.898	3	0.898	12
						0.899	3	0.899	5
						0.9	1	0.9	3
						0.901	1	0.901	5
						0.902	7	0.902	2
						0.903	4	0.903	2
						0.904	3	0.904	5
						0.905	3	0.905	0
						0.906	2	0.906	2
						0.907	2	0.907	2
						0.908	9	0.908	4
						0.909	3	0.909	6
						0.91	1	0.91	2
						0.911	0	0.911	3
						0.912	1	0.912	10
						0.913	3	0.913	2
						0.914	2	0.914	2
						0.915	6	0.915	4
						0.916	2	0.916	3
						0.917	2	0.917	3
						0.918	2	0.918	5
						0.919	7	0.919	6
						0.92	4	0.92	6
						0.921	2	0.921	4
						0.922	4	0.922	4
						0.923	5	0.923	5
						0.924	2	0.924	1
						0.925	3	0.925	2
						0.926	2	0.926	1
						0.927	1	0.927	3
						0.928	1	0.928	3
						0.929	3	0.929	19
						0.93	2	0.93	7
						0.931	3	0.931	1
						0.932	2	0.932	3
						0.933	1	0.933	8
						0.934	6	0.934	2
						0.935	2	0.935	1
						0.936	0	0.936	7
						0.937	2	0.937	9
						0.938	2	0.938	5
						0.939	1	0.939	7
						0.94	6	0.94	2
						0.941	5	0.941	5
						0.942	5	0.942	3
						0.943	3	0.943	5
						0.944	7	0.944	6
						0.945	4	0.945	4
						0.946	2	0.946	2
						0.947	3	0.947	3
						0.948	1	0.948	5
						0.949	1	0.949	2
						0.95	5	0.95	3
						0.951	2	0.951	4
						0.952	3	0.952	5
						0.953	8	0.953	8
						0.954	5	0.954	5
						0.955	1	0.955	7
						0.956	1	0.956	5
						0.957	4	0.957	4
						0.958	2	0.958	5
						0.959	4	0.959	7
						0.96	7	0.96	5
						0.961	1	0.961	2
						0.962	0	0.962	3
						0.963	4	0.963	4
						0.964	2	0.964	2
						0.965	4	0.965	9
						0.966	6	0.966	4
						0.967	3	0.967	8
						0.968	6	0.968	6
						0.969	3	0.969	13
						0.97	1	0.97	5
						0.971	4	0.971	2
						0.972	5	0.972	3
						0.973	3	0.973	0
						0.974	2	0.974	8
						0.975	3	0.975	2
						0.976	1	0.976	1
						0.977	4	0.977	2
						0.978	1	0.978	4
						0.979	4	0.979	5
						0.98	5	0.98	5
						0.981	2	0.981	6
						0.982	3	0.982	4
						0.983	1	0.983	8
						0.984	3	0.984	32
						0.985	4	0.985	1
						0.986	7	0.986	2
						0.987	2	0.987	5
						0.988	3	0.988	5
						0.989	3	0.989	3
						0.99	3	0.99	7
						0.991	2	0.991	5
						0.992	2	0.992	4
						0.993	2	0.993	5
						0.994	5	0.994	14
						0.995	3	0.995	3
						0.996	4	0.996	7
						0.997	5	0.997	2
						0.998	5	0.998	4
						0.999	4	0.999	6
						1	1	1	6
						1.001	4	1.001	1
						1.002	0	1.002	4
						1.003	3	1.003	3
						1.004	8	1.004	7
						1.005	0	1.005	2
						1.006	7	1.006	5
						1.007	3	1.007	7
						1.008	3	1.008	1
						1.009	2	1.009	3
						1.01	5	1.01	2
						1.011	1	1.011	16
						1.012	2	1.012	13
						1.013	1	1.013	8
						1.014	2	1.014	4
						1.015	3	1.015	1
						1.016	3	1.016	4
						1.017	4	1.017	2
						1.018	1	1.018	3
						1.019	2	1.019	3
						1.02	3	1.02	1
						1.021	3	1.021	4
						1.022	4	1.022	8
						1.023	7	1.023	3
						1.024	5	1.024	0
						1.025	3	1.025	4
						1.026	11	1.026	8
						1.027	3	1.027	5
						1.028	6	1.028	4
						1.029	1	1.029	6
						1.03	5	1.03	3
						1.031	1	1.031	3
						1.032	0	1.032	6
						1.033	1	1.033	7
						1.034	1	1.034	11
						1.035	3	1.035	5
						1.036	1	1.036	5
						1.037	2	1.037	2
						1.038	3	1.038	2
						1.039	2	1.039	2
						1.04	2	1.04	5
						1.041	2	1.041	4
						1.042	3	1.042	5
						1.043	1	1.043	12
						1.044	3	1.044	3
						1.045	4	1.045	0
						1.046	5	1.046	3
						1.047	2	1.047	7
						1.048	5	1.048	4
						1.049	1	1.049	29
						1.05	2	1.05	5
						1.051	3	1.051	2
						1.052	2	1.052	6
						1.053	4	1.053	3
						1.054	2	1.054	14
						1.055	9	1.055	3
						1.056	7	1.056	3
						1.057	6	1.057	6
						1.058	0	1.058	10
						1.059	2	1.059	4
						1.06	0	1.06	3
						1.061	4	1.061	12
						1.062	3	1.062	5
						1.063	3	1.063	11
						1.064	1	1.064	6
						1.065	4	1.065	3
						1.066	1	1.066	3
						1.067	2	1.067	9
						1.068	5	1.068	9
						1.069	0	1.069	2
						1.07	6	1.07	5
						1.071	2	1.071	3
						1.072	3	1.072	1
						1.073	4	1.073	5
						1.074	1	1.074	5
						1.075	3	1.075	5
						1.076	1	1.076	4
						1.077	2	1.077	4
						1.078	2	1.078	3
						1.079	2	1.079	2
						1.08	1	1.08	15
						1.081	1	1.081	8
						1.082	1	1.082	3
						1.083	6	1.083	6
						1.084	3	1.084	7
						1.085	2	1.085	6
						1.086	6	1.086	0
						1.087	1	1.087	3
						1.088	0	1.088	6
						1.089	3	1.089	5
						1.09	2	1.09	4
						1.091	1	1.091	3
						1.092	6	1.092	3
						1.093	0	1.093	3
						1.094	3	1.094	7
						1.095	5	1.095	9
						1.096	2	1.096	6
						1.097	3	1.097	3
						1.098	1	1.098	2
						1.099	2	1.099	4
						1.1	3	1.1	5
						1.101	6	1.101	5
						1.102	4	1.102	4
						1.103	1	1.103	3
						1.104	4	1.104	5
						1.105	2	1.105	2
						1.106	3	1.106	8
						1.107	2	1.107	6
						1.108	4	1.108	4
						1.109	2	1.109	6
						1.11	3	1.11	1
						1.111	2	1.111	8
						1.112	1	1.112	3
						1.113	3	1.113	2
						1.114	6	1.114	5
						1.115	0	1.115	4
						1.116	2	1.116	5
						1.117	5	1.117	7
						1.118	2	1.118	2
						1.119	1	1.119	9
						1.12	6	1.12	1
						1.121	2	1.121	0
						1.122	2	1.122	7
						1.123	2	1.123	0
						1.124	3	1.124	5
						1.125	1	1.125	4
						1.126	2	1.126	25
						1.127	2	1.127	3
						1.128	8	1.128	6
						1.129	2	1.129	9
						1.13	4	1.13	7
						1.131	4	1.131	4
						1.132	3	1.132	3
						1.133	5	1.133	34
						1.134	5	1.134	6
						1.135	1	1.135	23
						1.136	3	1.136	5
						1.137	5	1.137	8
						1.138	16	1.138	1
						1.139	17	1.139	2
						1.14	3	1.14	1
						1.141	6	1.141	2
						1.142	2	1.142	6
						1.143	2	1.143	1
						1.144	4	1.144	4
						1.145	5	1.145	2
						1.146	5	1.146	7
						1.147	2	1.147	5
						1.148	4	1.148	3
						1.149	2	1.149	3
						1.15	1	1.15	4
						1.151	11	1.151	5
						1.152	3	1.152	7
						1.153	2	1.153	5
						1.154	2	1.154	3
						1.155	3	1.155	3
						1.156	0	1.156	2
						1.157	6	1.157	6
						1.158	3	1.158	5
						1.159	1	1.159	3
						1.16	6	1.16	5
						1.161	2	1.161	3
						1.162	1	1.162	6
						1.163	4	1.163	2
						1.164	4	1.164	2
						1.165	1	1.165	1
						1.166	4	1.166	2
						1.167	2	1.167	6
						1.168	6	1.168	7
						1.169	2	1.169	4
						1.17	3	1.17	3
						1.171	3	1.171	7
						1.172	3	1.172	2
						1.173	1	1.173	3
						1.174	2	1.174	8
						1.175	2	1.175	4
						1.176	8	1.176	3
						1.177	1	1.177	7
						1.178	0	1.178	6
						1.179	1	1.179	7
						1.18	4	1.18	4
						1.181	8	1.181	5
						1.182	3	1.182	7
						1.183	4	1.183	11
						1.184	0	1.184	3
						1.185	1	1.185	1
						1.186	6	1.186	5
						1.187	3	1.187	3
						1.188	1	1.188	3
						1.189	2	1.189	6
						1.19	2	1.19	16
						1.191	1	1.191	8
						1.192	4	1.192	5
						1.193	3	1.193	2
						1.194	1	1.194	8
						1.195	3	1.195	4
						1.196	1	1.196	4
						1.197	2	1.197	2
						1.198	6	1.198	3
						1.199	7	1.199	1
						1.2	3	1.2	3
						1.201	3	1.201	3
						1.202	1	1.202	2
						1.203	1	1.203	5
						1.204	2	1.204	6
						1.205	2	1.205	4
						1.206	2	1.206	2
						1.207	4	1.207	3
						1.208	3	1.208	1
						1.209	7	1.209	9
						1.21	3	1.21	2
						1.211	1	1.211	3
						1.212	2	1.212	4
						1.213	7	1.213	5
						1.214	2	1.214	3
						1.215	4	1.215	3
						1.216	2	1.216	3
						1.217	4	1.217	2
						1.218	2	1.218	14
						1.219	1	1.219	4
						1.22	4	1.22	0
						1.221	1	1.221	3
						1.222	4	1.222	3
						1.223	13	1.223	43
						1.224	1	1.224	11
						1.225	0	1.225	36
						1.226	7	1.226	5
						1.227	2	1.227	2
						1.228	6	1.228	3
						1.229	1	1.229	7
						1.23	4	1.23	3
						1.231	5	1.231	1
						1.232	2	1.232	6
						1.233	3	1.233	2
						1.234	1	1.234	2
						1.235	0	1.235	4
						1.236	77	1.236	3
						1.237	1	1.237	3
						1.238	1	1.238	3
						1.239	4	1.239	4
						1.24	0	1.24	9
						1.241	4	1.241	8
						1.242	0	1.242	1
						1.243	3	1.243	1
						1.244	2	1.244	3
						1.245	0	1.245	3
						1.246	4	1.246	4
						1.247	3	1.247	7
						1.248	2	1.248	3
						1.249	2	1.249	3
						1.25	1	1.25	6
						1.251	3	1.251	15
						1.252	2	1.252	0
						1.253	3	1.253	2
						1.254	3	1.254	5
						1.255	5	1.255	3
						1.256	2	1.256	5
						1.257	3	1.257	3
						1.258	3	1.258	9
						1.259	2	1.259	7
						1.26	2	1.26	1
						1.261	2	1.261	10
						1.262	1	1.262	12
						1.263	0	1.263	5
						1.264	4	1.264	9
						1.265	3	1.265	3
						1.266	4	1.266	3
						1.267	2	1.267	10
						1.268	5	1.268	11
						1.269	3	1.269	2
						1.27	0	1.27	4
						1.271	1	1.271	6
						1.272	1	1.272	8
						1.273	4	1.273	2
						1.274	6	1.274	2
						1.275	8	1.275	4
						1.276	1	1.276	12
						1.277	4	1.277	3
						1.278	3	1.278	1
						1.279	4	1.279	4
						1.28	2	1.28	10
						1.281	1	1.281	3
						1.282	4	1.282	2
						1.283	1	1.283	2
						1.284	2	1.284	5
						1.285	5	1.285	1
						1.286	9	1.286	2
						1.287	4	1.287	2
						1.288	4	1.288	6
						1.289	4	1.289	2
						1.29	2	1.29	8
						1.291	3	1.291	4
						1.292	2	1.292	1
						1.293	2	1.293	1
						1.294	2	1.294	2
						1.295	4	1.295	5
						1.296	4	1.296	5
						1.297	3	1.297	6
						1.298	5	1.298	9
						1.299	4	1.299	5
						1.3	2	1.3	2
						1.301	2	1.301	3
						1.302	1	1.302	4
						1.303	0	1.303	1
						1.304	2	1.304	11
						1.305	4	1.305	4
						1.306	4	1.306	4
						1.307	1	1.307	15
						1.308	3	1.308	12
						1.309	7	1.309	7
						1.31	3	1.31	3
						1.311	3	1.311	4
						1.312	6	1.312	8
						1.313	2	1.313	3
						1.314	3	1.314	3
						1.315	4	1.315	3
						1.316	1	1.316	1
						1.317	6	1.317	10
						1.318	6	1.318	4
						1.319	2	1.319	5
						1.32	1	1.32	8
						1.321	4	1.321	7
						1.322	4	1.322	9
						1.323	4	1.323	5
						1.324	5	1.324	58
						1.325	2	1.325	3
						1.326	1	1.326	4
						1.327	3	1.327	4
						1.328	3	1.328	5
						1.329	3	1.329	1
						1.33	4	1.33	3
						1.331	0	1.331	2
						1.332	2	1.332	2
						1.333	3	1.333	8
						1.334	1	1.334	3
						1.335	6	1.335	2
						1.336	5	1.336	3
						1.337	4	1.337	6
						1.338	3	1.338	1
						1.339	3	1.339	3
						1.34	0	1.34	5
						1.341	9	1.341	1
						1.342	1	1.342	7
						1.343	1	1.343	2
						1.344	7	1.344	10
						1.345	2	1.345	6
						1.346	2	1.346	4
						1.347	6	1.347	5
						1.348	0	1.348	19
						1.349	2	1.349	1
						1.35	5	1.35	4
						1.351	2	1.351	6
						1.352	2	1.352	6
						1.353	1	1.353	4
						1.354	5	1.354	4
						1.355	4	1.355	3
						1.356	0	1.356	3
						1.357	1	1.357	7
						1.358	5	1.358	3
						1.359	2	1.359	9
						1.36	3	1.36	5
						1.361	1	1.361	2
						1.362	4	1.362	4
						1.363	4	1.363	2
						1.364	0	1.364	1
						1.365	4	1.365	3
						1.366	2	1.366	7
						1.367	1	1.367	2
						1.368	3	1.368	34
						1.369	5	1.369	3
						1.37	4	1.37	3
						1.371	6	1.371	5
						1.372	2	1.372	6
						1.373	0	1.373	6
						1.374	3	1.374	0
						1.375	3	1.375	6
						1.376	5	1.376	7
						1.377	3	1.377	22
						1.378	2	1.378	3
						1.379	3	1.379	3
						1.38	1	1.38	2
						1.381	3	1.381	1
						1.382	8	1.382	2
						1.383	3	1.383	6
						1.384	2	1.384	9
						1.385	6	1.385	5
						1.386	3	1.386	0
						1.387	1	1.387	7
						1.388	2	1.388	31
						1.389	2	1.389	7
						1.39	1	1.39	5
						1.391	1	1.391	4
						1.392	1	1.392	10
						1.393	2	1.393	3
						1.394	3	1.394	2
						1.395	4	1.395	4
						1.396	0	1.396	9
						1.397	3	1.397	4
						1.398	4	1.398	6
						1.399	5	1.399	2
						1.4	12	1.4	1
						1.401	0	1.401	1
						1.402	2	1.402	5
						1.403	6	1.403	2
						1.404	3	1.404	7
						1.405	3	1.405	2
						1.406	2	1.406	5
						1.407	4	1.407	4
						1.408	18	1.408	5
						1.409	7	1.409	3
						1.41	5	1.41	6
						1.411	2	1.411	4
						1.412	4	1.412	2
						1.413	2	1.413	2
						1.414	3	1.414	3
						1.415	3	1.415	4
						1.416	6	1.416	5
						1.417	4	1.417	3
						1.418	2	1.418	13
						1.419	6	1.419	2
						1.42	5	1.42	2
						1.421	3	1.421	7
						1.422	2	1.422	5
						1.423	2	1.423	7
						1.424	1	1.424	10
						1.425	4	1.425	28
						1.426	10	1.426	3
						1.427	2	1.427	4
						1.428	1	1.428	4
						1.429	3	1.429	6
						1.43	2	1.43	1
						1.431	0	1.431	5
						1.432	2	1.432	0
						1.433	7	1.433	3
						1.434	4	1.434	2
						1.435	1	1.435	5
						1.436	2	1.436	5
						1.437	4	1.437	5
						1.438	1	1.438	7
						1.439	2	1.439	2
						1.44	0	1.44	3
						1.441	4	1.441	3
						1.442	3	1.442	5
						1.443	7	1.443	2
						1.444	3	1.444	8
						1.445	5	1.445	5
						1.446	3	1.446	6
						1.447	5	1.447	5
						1.448	2	1.448	1
						1.449	1	1.449	4
						1.45	2	1.45	5
						1.451	4	1.451	1
						1.452	6	1.452	5
						1.453	7	1.453	6
						1.454	0	1.454	9
						1.455	1	1.455	5
						1.456	1	1.456	4
						1.457	4	1.457	0
						1.458	1	1.458	3
						1.459	3	1.459	6
						1.46	4	1.46	35
						1.461	4	1.461	6
						1.462	2	1.462	6
						1.463	1	1.463	2
						1.464	2	1.464	3
						1.465	4	1.465	3
						1.466	2	1.466	6
						1.467	2	1.467	4
						1.468	5	1.468	2
						1.469	0	1.469	2
						1.47	5	1.47	4
						1.471	1	1.471	3
						1.472	1	1.472	4
						1.473	1	1.473	6
						1.474	5	1.474	5
						1.475	2	1.475	7
						1.476	0	1.476	3
						1.477	5	1.477	4
						1.478	1	1.478	3
						1.479	3	1.479	4
						1.48	0	1.48	2
						1.481	4	1.481	5
						1.482	3	1.482	5
						1.483	1	1.483	1
						1.484	3	1.484	2
						1.485	4	1.485	5
						1.486	6	1.486	3
						1.487	3	1.487	6
						1.488	11	1.488	1
						1.489	1	1.489	5
						1.49	1	1.49	3
						1.491	3	1.491	2
						1.492	1	1.492	5
						1.493	4	1.493	3
						1.494	2	1.494	11
						1.495	2	1.495	1
						1.496	3	1.496	9
						1.497	7	1.497	6
						1.498	6	1.498	8
						1.499	1	1.499	4
						1.5	2	1.5	4
						1.501	1	1.501	6
						1.502	3	1.502	2
						1.503	4	1.503	14
						1.504	1	1.504	1
						1.505	1	1.505	3
						1.506	6	1.506	8
						1.507	4	1.507	2
						1.508	13	1.508	4
						1.509	0	1.509	3
						1.51	5	1.51	4
						1.511	1	1.511	5
						1.512	2	1.512	5
						1.513	3	1.513	3
						1.514	3	1.514	5
						1.515	4	1.515	4
						1.516	9	1.516	2
						1.517	2	1.517	13
						1.518	3	1.518	4
						1.519	3	1.519	15
						1.52	3	1.52	6
						1.521	6	1.521	4
						1.522	4	1.522	1
						1.523	3	1.523	1
						1.524	3	1.524	4
						1.525	4	1.525	15
						1.526	10	1.526	10
						1.527	0	1.527	3
						1.528	1	1.528	6
						1.529	2	1.529	4
						1.53	3	1.53	8
						1.531	2	1.531	1
						1.532	0	1.532	4
						1.533	1	1.533	8
						1.534	3	1.534	0
						1.535	2	1.535	2
						1.536	4	1.536	3
						1.537	2	1.537	4
						1.538	1	1.538	3
						1.539	1	1.539	5
						1.54	3	1.54	5
						1.541	3	1.541	2
						1.542	2	1.542	3
						1.543	6	1.543	3
						1.544	6	1.544	9
						1.545	4	1.545	9
						1.546	5	1.546	6
						1.547	2	1.547	2
						1.548	0	1.548	4
						1.549	2	1.549	1
						1.55	1	1.55	5
						1.551	8	1.551	3
						1.552	4	1.552	5
						1.553	1	1.553	5
						1.554	2	1.554	3
						1.555	2	1.555	4
						1.556	0	1.556	6
						1.557	1	1.557	1
						1.558	0	1.558	8
						1.559	4	1.559	9
						1.56	1	1.56	2
						1.561	3	1.561	5
						1.562	0	1.562	9
						1.563	1	1.563	4
						1.564	1	1.564	2
						1.565	2	1.565	7
						1.566	2	1.566	4
						1.567	3	1.567	2
						1.568	2	1.568	2
						1.569	5	1.569	6
						1.57	11	1.57	15
						1.571	2	1.571	16
						1.572	3	1.572	3
						1.573	6	1.573	6
						1.574	2	1.574	2
						1.575	1	1.575	4
						1.576	3	1.576	7
						1.577	0	1.577	6
						1.578	5	1.578	5
						1.579	1	1.579	3
						1.58	4	1.58	3
						1.581	2	1.581	1
						1.582	2	1.582	3
						1.583	6	1.583	4
						1.584	2	1.584	6
						1.585	2	1.585	1
						1.586	4	1.586	5
						1.587	4	1.587	4
						1.588	2	1.588	3
						1.589	2	1.589	9
						1.59	2	1.59	2
						1.591	4	1.591	3
						1.592	2	1.592	10
						1.593	4	1.593	13
						1.594	6	1.594	9
						1.595	5	1.595	11
						1.596	3	1.596	4
						1.597	3	1.597	7
						1.598	5	1.598	2
						1.599	3	1.599	1
						1.6	3	1.6	5
						1.601	1	1.601	2
						1.602	6	1.602	2
						1.603	0	1.603	4
						1.604	2	1.604	7
						1.605	4	1.605	11
						1.606	3	1.606	6
						1.607	3	1.607	2
						1.608	0	1.608	22
						1.609	4	1.609	2
						1.61	4	1.61	9
						1.611	2	1.611	8
						1.612	5	1.612	7
						1.613	2	1.613	17
						1.614	3	1.614	4
						1.615	5	1.615	4
						1.616	4	1.616	3
						1.617	3	1.617	8
						1.618	2	1.618	7
						1.619	6	1.619	6
						1.62	0	1.62	2
						1.621	3	1.621	5
						1.622	0	1.622	5
						1.623	1	1.623	2
						1.624	7	1.624	3
						1.625	3	1.625	8
						1.626	9	1.626	4
						1.627	3	1.627	4
						1.628	2	1.628	15
						1.629	2	1.629	4
						1.63	6	1.63	5
						1.631	3	1.631	15
						1.632	5	1.632	5
						1.633	1	1.633	28
						1.634	3	1.634	9
						1.635	3	1.635	4
						1.636	3	1.636	3
						1.637	3	1.637	10
						1.638	1	1.638	7
						1.639	3	1.639	3
						1.64	5	1.64	5
						1.641	1	1.641	6
						1.642	0	1.642	10
						1.643	5	1.643	2
						1.644	2	1.644	5
						1.645	1	1.645	8
						1.646	1	1.646	3
						1.647	1	1.647	5
						1.648	0	1.648	3
						1.649	4	1.649	9
						1.65	6	1.65	14
						1.651	0	1.651	1
						1.652	1	1.652	2
						1.653	8	1.653	2
						1.654	3	1.654	2
						1.655	6	1.655	2
						1.656	2	1.656	2
						1.657	1	1.657	7
						1.658	0	1.658	3
						1.659	2	1.659	2
						1.66	2	1.66	2
						1.661	0	1.661	4
						1.662	3	1.662	6
						1.663	2	1.663	6
						1.664	4	1.664	0
						1.665	2	1.665	3
						1.666	5	1.666	8
						1.667	1	1.667	2
						1.668	3	1.668	3
						1.669	4	1.669	3
						1.67	2	1.67	2
						1.671	1	1.671	1
						1.672	0	1.672	6
						1.673	10	1.673	3
						1.674	4	1.674	4
						1.675	4	1.675	4
						1.676	1	1.676	3
						1.677	2	1.677	2
						1.678	0	1.678	5
						1.679	1	1.679	8
						1.68	5	1.68	3
						1.681	6	1.681	3
						1.682	2	1.682	6
						1.683	0	1.683	1
						1.684	4	1.684	1
						1.685	1	1.685	3
						1.686	1	1.686	2
						1.687	2	1.687	1
						1.688	1	1.688	4
						1.689	3	1.689	7
						1.69	1	1.69	5
						1.691	9	1.691	4
						1.692	4	1.692	4
						1.693	4	1.693	6
						1.694	1	1.694	1
						1.695	7	1.695	5
						1.696	1	1.696	0
						1.697	2	1.697	7
						1.698	2	1.698	3
						1.699	0	1.699	5
						1.7	1	1.7	2
						1.701	3	1.701	5
						1.702	2	1.702	1
						1.703	2	1.703	4
						1.704	5	1.704	7
						1.705	5	1.705	5
						1.706	3	1.706	3
						1.707	0	1.707	3
						1.708	1	1.708	2
						1.709	4	1.709	1
						1.71	3	1.71	7
						1.711	8	1.711	4
						1.712	1	1.712	10
						1.713	7	1.713	2
						1.714	0	1.714	2
						1.715	3	1.715	5
						1.716	2	1.716	1
						1.717	2	1.717	4
						1.718	0	1.718	9
						1.719	5	1.719	4
						1.72	1	1.72	4
						1.721	0	1.721	3
						1.722	1	1.722	6
						1.723	2	1.723	5
						1.724	2	1.724	6
						1.725	6	1.725	3
						1.726	2	1.726	1
						1.727	2	1.727	6
						1.728	4	1.728	4
						1.729	2	1.729	5
						1.73	1	1.73	7
						1.731	1	1.731	3
						1.732	5	1.732	16
						1.733	2	1.733	6
						1.734	0	1.734	8
						1.735	2	1.735	7
						1.736	2	1.736	3
						1.737	0	1.737	13
						1.738	4	1.738	6
						1.739	3	1.739	1
						1.74	5	1.74	2
						1.741	5	1.741	1
						1.742	1	1.742	4
						1.743	2	1.743	2
						1.744	3	1.744	1
						1.745	5	1.745	4
						1.746	3	1.746	5
						1.747	2	1.747	3
						1.748	2	1.748	5
						1.749	4	1.749	1
						1.75	2	1.75	1
						1.751	4	1.751	10
						1.752	3	1.752	4
						1.753	6	1.753	4
						1.754	1	1.754	3
						1.755	2	1.755	1
						1.756	4	1.756	5
						1.757	2	1.757	10
						1.758	4	1.758	8
						1.759	4	1.759	1
						1.76	2	1.76	3
						1.761	0	1.761	2
						1.762	2	1.762	15
						1.763	7	1.763	6
						1.764	3	1.764	0
						1.765	2	1.765	2
						1.766	2	1.766	2
						1.767	5	1.767	0
						1.768	6	1.768	5
						1.769	4	1.769	3
						1.77	2	1.77	3
						1.771	3	1.771	3
						1.772	4	1.772	4
						1.773	2	1.773	6
						1.774	2	1.774	3
						1.775	2	1.775	4
						1.776	3	1.776	5
						1.777	1	1.777	4
						1.778	4	1.778	6
						1.779	2	1.779	3
						1.78	4	1.78	2
						1.781	1	1.781	1
						1.782	10	1.782	5
						1.783	3	1.783	7
						1.784	0	1.784	2
						1.785	7	1.785	1
						1.786	3	1.786	1
						1.787	4	1.787	7
						1.788	2	1.788	3
						1.789	0	1.789	13
						1.79	4	1.79	9
						1.791	2	1.791	4
						1.792	4	1.792	5
						1.793	1	1.793	9
						1.794	0	1.794	3
						1.795	2	1.795	3
						1.796	4	1.796	2
						1.797	2	1.797	6
						1.798	2	1.798	7
						1.799	4	1.799	10
						1.8	3	1.8	37
						1.801	0	1.801	6
						1.802	3	1.802	4
						1.803	1	1.803	6
						1.804	3	1.804	8
						1.805	9	1.805	5
						1.806	5	1.806	2
						1.807	5	1.807	2
						1.808	4	1.808	5
						1.809	1	1.809	2
						1.81	3	1.81	4
						1.811	2	1.811	2
						1.812	5	1.812	2
						1.813	3	1.813	4
						1.814	6	1.814	8
						1.815	5	1.815	3
						1.816	1	1.816	5
						1.817	1	1.817	3
						1.818	1	1.818	4
						1.819	3	1.819	7
						1.82	0	1.82	9
						1.821	3	1.821	3
						1.822	1	1.822	6
						1.823	0	1.823	4
						1.824	3	1.824	3
						1.825	1	1.825	8
						1.826	2	1.826	18
						1.827	3	1.827	6
						1.828	3	1.828	3
						1.829	2	1.829	4
						1.83	4	1.83	4
						1.831	3	1.831	6
						1.832	3	1.832	20
						1.833	3	1.833	3
						1.834	0	1.834	8
						1.835	6	1.835	3
						1.836	3	1.836	5
						1.837	5	1.837	2
						1.838	4	1.838	2
						1.839	2	1.839	2
						1.84	0	1.84	3
						1.841	7	1.841	3
						1.842	3	1.842	4
						1.843	7	1.843	31
						1.844	4	1.844	15
						1.845	3	1.845	2
						1.846	0	1.846	5
						1.847	1	1.847	2
						1.848	2	1.848	7
						1.849	5	1.849	6
						1.85	4	1.85	6
						1.851	2	1.851	3
						1.852	5	1.852	5
						1.853	4	1.853	3
						1.854	1	1.854	2
						1.855	2	1.855	2
						1.856	3	1.856	6
						1.857	1	1.857	2
						1.858	3	1.858	1
						1.859	4	1.859	7
						1.86	3	1.86	5
						1.861	5	1.861	7
						1.862	0	1.862	9
						1.863	4	1.863	4
						1.864	0	1.864	9
						1.865	1	1.865	4
						1.866	0	1.866	3
						1.867	1	1.867	5
						1.868	4	1.868	4
						1.869	1	1.869	3
						1.87	9	1.87	3
						1.871	1	1.871	2
						1.872	4	1.872	5
						1.873	3	1.873	3
						1.874	2	1.874	3
						1.875	1	1.875	4
						1.876	3	1.876	5
						1.877	4	1.877	3
						1.878	7	1.878	8
						1.879	4	1.879	5
						1.88	2	1.88	3
						1.881	0	1.881	7
						1.882	4	1.882	4
						1.883	6	1.883	3
						1.884	10	1.884	3
						1.885	3	1.885	0
						1.886	4	1.886	13
						1.887	3	1.887	10
						1.888	3	1.888	15
						1.889	3	1.889	3
						1.89	1	1.89	3
						1.891	3	1.891	3
						1.892	4	1.892	7
						1.893	3	1.893	7
						1.894	16	1.894	3
						1.895	4	1.895	3
						1.896	3	1.896	1
						1.897	7	1.897	1
						1.898	1	1.898	2
						1.899	6	1.899	5
						1.9	5	1.9	4
						1.901	3	1.901	5
						1.902	5	1.902	1
						1.903	4	1.903	4
						1.904	4	1.904	4
						1.905	4	1.905	4
						1.906	1	1.906	4
						1.907	2	1.907	3
						1.908	3	1.908	7
						1.909	4	1.909	2
						1.91	5	1.91	11
						1.911	3	1.911	4
						1.912	1	1.912	8
						1.913	7	1.913	2
						1.914	0	1.914	5
						1.915	1	1.915	2
						1.916	4	1.916	2
						1.917	2	1.917	1
						1.918	3	1.918	5
						1.919	4	1.919	2
						1.92	3	1.92	1
						1.921	3	1.921	7
						1.922	1	1.922	1
						1.923	4	1.923	2
						1.924	4	1.924	1
						1.925	3	1.925	1
						1.926	0	1.926	3
						1.927	6	1.927	5
						1.928	0	1.928	5
						1.929	2	1.929	7
						1.93	3	1.93	7
						1.931	1	1.931	0
						1.932	4	1.932	5
						1.933	2	1.933	3
						1.934	6	1.934	1
						1.935	1	1.935	4
						1.936	4	1.936	1
						1.937	2	1.937	1
						1.938	1	1.938	5
						1.939	8	1.939	3
						1.94	3	1.94	7
						1.941	3	1.941	3
						1.942	5	1.942	3
						1.943	1	1.943	1
						1.944	2	1.944	3
						1.945	2	1.945	5
						1.946	3	1.946	5
						1.947	3	1.947	13
						1.948	4	1.948	10
						1.949	4	1.949	3
						1.95	4	1.95	2
						1.951	1	1.951	0
						1.952	3	1.952	2
						1.953	3	1.953	4
						1.954	1	1.954	5
						1.955	1	1.955	3
						1.956	0	1.956	6
						1.957	2	1.957	8
						1.958	1	1.958	3
						1.959	2	1.959	10
						1.96	3	1.96	2
						1.961	3	1.961	7
						1.962	2	1.962	5
						1.963	1	1.963	3
						1.964	1	1.964	1
						1.965	4	1.965	3
						1.966	3	1.966	3
						1.967	6	1.967	14
						1.968	0	1.968	5
						1.969	3	1.969	7
						1.97	4	1.97	4
						1.971	4	1.971	4
						1.972	2	1.972	7
						1.973	2	1.973	2
						1.974	2	1.974	4
						1.975	1	1.975	3
						1.976	5	1.976	2
						1.977	4	1.977	5
						1.978	2	1.978	1
						1.979	7	1.979	0
						1.98	1	1.98	4
						1.981	0	1.981	3
						1.982	5	1.982	5
						1.983	1	1.983	10
						1.984	2	1.984	18
						1.985	7	1.985	3
						1.986	1	1.986	0
						1.987	3	1.987	3
						1.988	4	1.988	3
						1.989	2	1.989	2
						1.99	2	1.99	4
						1.991	4	1.991	4
						1.992	2	1.992	3
						1.993	3	1.993	6
						1.994	10	1.994	4
						1.995	0	1.995	5
[truncated: 8,376 more rows]

## Sheet: Figure 5
Figure 5
Figure 5b (orange)	aptamer only		Figure 5b (blue)	aptamer + oligomer		Figure 5c (orange)	aptamer only	Figure 5c (blue)	aptamer + oligomer	Figure 5d (light blue)	aptamer + oligomer mean		Figure 5d (dark blue)	aptamer + oligomer median		Figure 5d (light orange)	aptamer mean		Figure 5d (dark orange)	aptamer median		Figure 5e	mean aptamer	Figure 5e	median aptamer	Figure 5e	aptamer + oligomer mean	Figure 5e	aptamer + oligomer median
	mean	standard deviation		mean	standard deviation						mean	standard deviation		mean	standard deviation		mean	standard deviation		mean	standard deviation	light orange		dark orange		light blue		dark blue
channel position / µm	number of molecules detected	number of molecules detected	channel position / µm	number of molecules detected	number of molecules detected	time / s	photons / kHz	time / s	photons / kHz	channel position / µm	burst intensity / kHz	burst intensity / kHz	channel position / µm	burst intensity / kHz	burst intensity / kHz	channel position / µm	burst intensity / kHz	burst intensity / kHz	channel position / µm	burst intensity / kHz	burst intensity / kHz		average burst intensity / kHz		average burst intensity / kHz		average burst intensity / kHz		average burst intensity / kHz
1250	0	0	1250	0	0	0	1	0	3	1500	96.95	41.2887	1500	86.8333	48.0214	1500	30.3333	30.3333	1500	17.5	17.5		30.3333		17.5		96.95		86.8333
1375	0.5	0.5	1375	0.666667	0.942809	0.001	1	0.001	8	1550	78.7838	4.05933	1550	57.3333	8.99383	1550	25.25	25.25	1550	25.25	25.25		25.25		25.25		78.7838		57.3333
1500	1.5	1.5	1500	9.33333	5.73488	0.002	3	0.002	19	1600	90.1548	11.0027	1600	90.6667	23.4746	1600	81.625	16.875	1600	78.25	20.25		81.625		78.25		90.1548		90.6667
1550	1	1	1550	12	2.94392	0.003	2	0.003	18	1650	80.7946	12.8777	1650	65.5	10.025	1650	41.125	7.125	1650	43	9		41.125		43		80.7946		65.5
1600	3	1	1600	9.66667	3.09121	0.004	6	0.004	22	1700	81.1047	3.90562	1700	54.8333	5.39032	1700	43.25	0.91667	1700	42.25	4.25		43.25		42.25		81.1047		54.8333
1650	3.5	0.5	1650	20.6667	1.88562	0.005	4	0.005	4	1750	76.2748	18.7022	1750	60.8333	14.9796	1750	50	7	1750	41.5	3.5		50		41.5		76.2748		60.8333
1700	7.5	1.5	1700	31.6667	13.2749	0.006	2	0.006	9	1800	80.8867	9.1889	1800	64.8333	5.54276	1800	43.7917	10.2917	1800	42.75	10.75		43.7917		42.75		80.8867		64.8333
1750	8	1	1750	37.3333	20.2375	0.007	3	0.007	4	1850	76.0372	12.4718	1850	59.5	10.638	1850	70.4667	22.8667	1850	44	6		70.4667		44		76.0372		59.5
1800	8	4	1800	56.3333	20.4993	0.008	5	0.008	9	1900	72.5459	7.50559	1900	57.5	7.75672	1900	58.0873	1.80159	1900	43.5	3.5		58.0873		43.5		72.5459		57.5
1850	7	2	1850	66	33.9411	0.009	3	0.009	12	1950	60.746	3.7412	1950	47.5	1.47196	1950	55.0357	2.82143	1950	43.75	3.25		55.0357		43.75		60.746		47.5
1900	19.5	1.5	1900	112.667	45.3823	0.01	4	0.01	3	2000	61.5755	6.3861	2000	45.5	3.18852	2000	64.774	3.36064	2000	45	1		64.774		45		61.5755		45.5
1950	31.5	3.5	1950	142	40.7185	0.011	6	0.011	7
2000	63.5	11.5	2000	225.667	52.6899	0.012	4	0.012	3
2050	132.5	7.5	2050	298.667	54.8047	0.013	2	0.013	5
2100	378.5	1.5	2100	509.333	142.811	0.014	1	0.014	3
2150	978.5	90.5	2150	758.333	163.59	0.015	1	0.015	8
2200	2307.5	64.5	2200	1143.33	217.409	0.016	4	0.016	6
2250	4480.5	161.5	2250	1234.33	353.936	0.017	3	0.017	8
2300	7928	183	2300	1598.33	337.856	0.018	3	0.018	6
2350	12928.5	1924.5	2350	1789	483.49	0.019	1	0.019	1
2400	18319	2693	2400	1866	444.847	0.02	3	0.02	5
2450	24687	1053	2450	1988	354.13	0.021	6	0.021	10
2500	30136.5	1475.5	2500	1758.33	293.147	0.022	1	0.022	3
2550	32950.5	8519.5	2550	1794	313.325	0.023	5	0.023	8
2600	32614	7763	2600	1509.33	373.578	0.024	5	0.024	7
2650	27943.5	7025.5	2650	1367.33	524.548	0.025	3	0.025	10
2700	20111	4791	2700	898	521.217	0.026	2	0.026	25
2750	13028	2506	2750	687.667	335.611	0.027	9	0.027	7
2800	8492.5	2248.5	2800	460.333	175.222	0.028	2	0.028	3
2850	6324.5	578.5	2850	390.333	151.909	0.029	1	0.029	7
2900	42	3	2900	4.33333	4.02768	0.03	3	0.03	12
2926.49	3	2	2926.36	0.666667	0.471405	0.031	7	0.031	8
2952.99	43.5	20.5	2952.71	30	24.8328	0.032	2	0.032	4
2979.48	963.5	963.5	2979.07	971.333	694.14	0.033	3	0.033	1
						0.034	4	0.034	4
						0.035	1	0.035	10
						0.036	3	0.036	9
						0.037	1	0.037	11
						0.038	3	0.038	4
						0.039	4	0.039	4
						0.04	3	0.04	14
						0.041	3	0.041	7
						0.042	2	0.042	6
						0.043	2	0.043	2
						0.044	1	0.044	7
						0.045	4	0.045	7
						0.046	1	0.046	22
						0.047	2	0.047	12
						0.048	2	0.048	6
						0.049	4	0.049	6
						0.05	3	0.05	8
						0.051	3	0.051	6
						0.052	0	0.052	4
						0.053	2	0.053	8
						0.054	6	0.054	33
						0.055	5	0.055	17
						0.056	3	0.056	4
						0.057	2	0.057	7
						0.058	4	0.058	13
						0.059	2	0.059	6
						0.06	1	0.06	4
						0.061	1	0.061	10
						0.062	4	0.062	5
						0.063	3	0.063	6
						0.064	9	0.064	20
						0.065	2	0.065	16
						0.066	5	0.066	7
						0.067	5	0.067	5
						0.068	3	0.068	8
						0.069	5	0.069	9
						0.07	5	0.07	6
						0.071	2	0.071	11
						0.072	3	0.072	3
						0.073	3	0.073	9
						0.074	7	0.074	9
						0.075	0	0.075	6
						0.076	0	0.076	11
						0.077	4	0.077	7
						0.078	3	0.078	15
						0.079	2	0.079	6
						0.08	0	0.08	5
						0.081	5	0.081	9
						0.082	1	0.082	21
						0.083	5	0.083	11
						0.084	2	0.084	6
						0.085	1	0.085	3
						0.086	1	0.086	4
						0.087	3	0.087	6
						0.088	2	0.088	6
						0.089	0	0.089	6
						0.09	3	0.09	6
						0.091	1	0.091	5
						0.092	2	0.092	6
						0.093	3	0.093	12
						0.094	7	0.094	10
						0.095	2	0.095	6
						0.096	2	0.096	6
						0.097	3	0.097	7
						0.098	4	0.098	15
						0.099	1	0.099	12
						0.1	4	0.1	10
						0.101	7	0.101	7
						0.102	6	0.102	3
						0.103	1	0.103	5
						0.104	7	0.104	6
						0.105	2	0.105	6
						0.106	4	0.106	9
						0.107	4	0.107	6
						0.108	1	0.108	5
						0.109	5	0.109	6
						0.11	2	0.11	11
						0.111	2	0.111	7
						0.112	3	0.112	3
						0.113	5	0.113	1
						0.114	5	0.114	4
						0.115	2	0.115	6
						0.116	4	0.116	7
						0.117	3	0.117	6
						0.118	1	0.118	9
						0.119	1	0.119	5
						0.12	2	0.12	4
						0.121	3	0.121	14
						0.122	3	0.122	3
						0.123	4	0.123	9
						0.124	1	0.124	7
						0.125	2	0.125	8
						0.126	2	0.126	8
						0.127	3	0.127	5
						0.128	5	0.128	7
						0.129	0	0.129	1
						0.13	0	0.13	7
						0.131	0	0.131	5
						0.132	0	0.132	8
						0.133	2	0.133	8
						0.134	3	0.134	6
						0.135	2	0.135	6
						0.136	2	0.136	4
						0.137	3	0.137	3
						0.138	4	0.138	10
						0.139	5	0.139	8
						0.14	5	0.14	8
						0.141	2	0.141	3
						0.142	2	0.142	5
						0.143	8	0.143	7
						0.144	4	0.144	7
						0.145	3	0.145	9
						0.146	5	0.146	6
						0.147	1	0.147	10
						0.148	1	0.148	8
						0.149	4	0.149	7
						0.15	4	0.15	3
						0.151	2	0.151	8
						0.152	2	0.152	10
						0.153	2	0.153	5
						0.154	4	0.154	8
						0.155	2	0.155	5
						0.156	2	0.156	9
						0.157	4	0.157	28
						0.158	2	0.158	5
						0.159	4	0.159	8
						0.16	4	0.16	17
						0.161	1	0.161	5
						0.162	5	0.162	5
						0.163	1	0.163	6
						0.164	3	0.164	7
						0.165	2	0.165	10
						0.166	1	0.166	8
						0.167	0	0.167	6
						0.168	4	0.168	1
						0.169	5	0.169	8
						0.17	3	0.17	2
						0.171	1	0.171	8
						0.172	5	0.172	8
						0.173	2	0.173	2
						0.174	4	0.174	5
						0.175	8	0.175	11
						0.176	3	0.176	6
						0.177	1	0.177	15
						0.178	2	0.178	8
						0.179	1	0.179	4
						0.18	2	0.18	7
						0.181	2	0.181	5
						0.182	5	0.182	7
						0.183	3	0.183	7
						0.184	1	0.184	8
						0.185	1	0.185	5
						0.186	3	0.186	7
						0.187	1	0.187	4
						0.188	3	0.188	5
						0.189	4	0.189	2
						0.19	2	0.19	5
						0.191	2	0.191	6
						0.192	1	0.192	10
						0.193	1	0.193	4
						0.194	4	0.194	6
						0.195	6	0.195	4
						0.196	0	0.196	5
						0.197	4	0.197	14
						0.198	1	0.198	6
						0.199	3	0.199	8
						0.2	3	0.2	9
						0.201	4	0.201	8
						0.202	3	0.202	8
						0.203	5	0.203	3
						0.204	6	0.204	5
						0.205	3	0.205	4
						0.206	3	0.206	6
						0.207	1	0.207	4
						0.208	2	0.208	4
						0.209	4	0.209	8
						0.21	2	0.21	4
						0.211	3	0.211	6
						0.212	2	0.212	5
						0.213	1	0.213	3
						0.214	4	0.214	4
						0.215	2	0.215	5
						0.216	1	0.216	5
						0.217	3	0.217	5
						0.218	3	0.218	7
						0.219	5	0.219	7
						0.22	2	0.22	7
						0.221	4	0.221	8
						0.222	4	0.222	2
						0.223	5	0.223	4
						0.224	2	0.224	3
						0.225	5	0.225	6
						0.226	6	0.226	2
						0.227	4	0.227	2
						0.228	2	0.228	8
						0.229	1	0.229	10
						0.23	0	0.23	8
						0.231	3	0.231	12
						0.232	2	0.232	7
						0.233	2	0.233	17
						0.234	1	0.234	7
						0.235	1	0.235	13
						0.236	7	0.236	2
						0.237	3	0.237	5
						0.238	1	0.238	5
						0.239	7	0.239	8
						0.24	3	0.24	6
						0.241	2	0.241	4
						0.242	3	0.242	11
						0.243	6	0.243	4
						0.244	6	0.244	9
						0.245	1	0.245	5
						0.246	2	0.246	7
						0.247	0	0.247	21
						0.248	2	0.248	5
						0.249	4	0.249	0
						0.25	0	0.25	7
						0.251	5	0.251	9
						0.252	4	0.252	10
						0.253	7	0.253	4
						0.254	5	0.254	6
						0.255	3	0.255	6
						0.256	3	0.256	7
						0.257	7	0.257	22
						0.258	3	0.258	28
						0.259	2	0.259	11
						0.26	2	0.26	8
						0.261	0	0.261	8
						0.262	1	0.262	12
						0.263	3	0.263	7
						0.264	4	0.264	8
						0.265	1	0.265	9
						0.266	1	0.266	5
						0.267	2	0.267	8
						0.268	1	0.268	14
						0.269	7	0.269	3
						0.27	4	0.27	1
						0.271	0	0.271	2
						0.272	1	0.272	10
						0.273	2	0.273	9
						0.274	6	0.274	3
						0.275	3	0.275	12
						0.276	3	0.276	19
						0.277	2	0.277	8
						0.278	0	0.278	7
						0.279	4	0.279	9
						0.28	5	0.28	11
						0.281	4	0.281	10
						0.282	0	0.282	10
						0.283	6	0.283	5
						0.284	1	0.284	6
						0.285	2	0.285	4
						0.286	1	0.286	4
						0.287	5	0.287	8
						0.288	2	0.288	19
						0.289	5	0.289	5
						0.29	1	0.29	5
						0.291	2	0.291	7
						0.292	2	0.292	2
						0.293	4	0.293	9
						0.294	1	0.294	30
						0.295	0	0.295	15
						0.296	2	0.296	5
						0.297	2	0.297	4
						0.298	1	0.298	6
						0.299	3	0.299	5
						0.3	8	0.3	7
						0.301	5	0.301	1
						0.302	5	0.302	9
						0.303	6	0.303	9
						0.304	3	0.304	6
						0.305	0	0.305	2
						0.306	4	0.306	6
						0.307	1	0.307	6
						0.308	4	0.308	8
						0.309	4	0.309	4
						0.31	0	0.31	26
						0.311	3	0.311	7
						0.312	7	0.312	5
						0.313	4	0.313	3
						0.314	3	0.314	7
						0.315	3	0.315	10
						0.316	4	0.316	5
						0.317	3	0.317	8
						0.318	0	0.318	5
						0.319	4	0.319	5
						0.32	3	0.32	11
						0.321	1	0.321	5
						0.322	1	0.322	2
						0.323	0	0.323	7
						0.324	2	0.324	4
						0.325	0	0.325	3
						0.326	3	0.326	6
						0.327	3	0.327	8
						0.328	3	0.328	2
						0.329	6	0.329	9
						0.33	5	0.33	2
						0.331	2	0.331	6
						0.332	1	0.332	7
						0.333	4	0.333	6
						0.334	0	0.334	5
						0.335	1	0.335	2
						0.336	0	0.336	3
						0.337	0	0.337	14
						0.338	0	0.338	13
						0.339	7	0.339	9
						0.34	4	0.34	4
						0.341	3	0.341	7
						0.342	3	0.342	2
						0.343	3	0.343	1
						0.344	1	0.344	4
						0.345	4	0.345	10
						0.346	2	0.346	3
						0.347	5	0.347	6
						0.348	3	0.348	5
						0.349	1	0.349	4
						0.35	3	0.35	11
						0.351	2	0.351	5
						0.352	4	0.352	18
						0.353	2	0.353	12
						0.354	2	0.354	11
						0.355	10	0.355	9
						0.356	1	0.356	4
						0.357	5	0.357	19
						0.358	4	0.358	8
						0.359	1	0.359	2
						0.36	3	0.36	5
						0.361	3	0.361	6
						0.362	6	0.362	6
						0.363	5	0.363	26
						0.364	7	0.364	2
						0.365	3	0.365	7
						0.366	5	0.366	3
						0.367	7	0.367	9
						0.368	1	0.368	11
						0.369	5	0.369	5
						0.37	2	0.37	10
						0.371	1	0.371	9
						0.372	5	0.372	6
						0.373	4	0.373	2
						0.374	2	0.374	8
						0.375	1	0.375	5
						0.376	2	0.376	3
						0.377	6	0.377	5
						0.378	8	0.378	5
						0.379	3	0.379	8
						0.38	4	0.38	7
						0.381	3	0.381	9
						0.382	2	0.382	11
						0.383	5	0.383	12
						0.384	4	0.384	4
						0.385	2	0.385	8
						0.386	2	0.386	3
						0.387	3	0.387	10
						0.388	3	0.388	20
						0.389	0	0.389	8
						0.39	5	0.39	7
						0.391	2	0.391	1
						0.392	3	0.392	7
						0.393	7	0.393	6
						0.394	1	0.394	3
						0.395	3	0.395	8
						0.396	4	0.396	9
						0.397	0	0.397	7
						0.398	2	0.398	6
						0.399	1	0.399	17
						0.4	6	0.4	7
						0.401	3	0.401	8
						0.402	3	0.402	8
						0.403	6	0.403	8
						0.404	1	0.404	3
						0.405	2	0.405	16
						0.406	2	0.406	7
						0.407	3	0.407	6
						0.408	5	0.408	8
						0.409	3	0.409	9
						0.41	3	0.41	7
						0.411	2	0.411	5
						0.412	1	0.412	3
						0.413	2	0.413	11
						0.414	2	0.414	6
						0.415	0	0.415	7
						0.416	0	0.416	6
						0.417	3	0.417	6
						0.418	1	0.418	6
						0.419	1	0.419	8
						0.42	1	0.42	10
						0.421	2	0.421	8
						0.422	0	0.422	4
						0.423	2	0.423	6
						0.424	1	0.424	3
						0.425	1	0.425	3
						0.426	2	0.426	6
						0.427	2	0.427	10
						0.428	4	0.428	6
						0.429	5	0.429	9
						0.43	1	0.43	9
						0.431	3	0.431	8
						0.432	3	0.432	7
						0.433	6	0.433	20
						0.434	4	0.434	4
						0.435	3	0.435	7
						0.436	2	0.436	2
						0.437	4	0.437	15
						0.438	0	0.438	23
						0.439	3	0.439	3
						0.44	5	0.44	4
						0.441	2	0.441	5
						0.442	0	0.442	5
						0.443	2	0.443	4
						0.444	3	0.444	3
						0.445	2	0.445	7
						0.446	10	0.446	14
						0.447	6	0.447	5
						0.448	1	0.448	7
						0.449	2	0.449	7
						0.45	1	0.45	6
						0.451	1	0.451	4
						0.452	0	0.452	8
						0.453	2	0.453	5
						0.454	10	0.454	9
						0.455	2	0.455	9
						0.456	4	0.456	8
						0.457	4	0.457	11
						0.458	2	0.458	8
						0.459	6	0.459	4
						0.46	7	0.46	10
						0.461	1	0.461	7
						0.462	2	0.462	4
						0.463	3	0.463	9
						0.464	3	0.464	4
						0.465	3	0.465	4
						0.466	1	0.466	4
						0.467	6	0.467	6
						0.468	4	0.468	20
						0.469	20	0.469	35
						0.47	2	0.47	3
						0.471	1	0.471	4
						0.472	3	0.472	8
						0.473	2	0.473	18
						0.474	2	0.474	2
						0.475	0	0.475	6
						0.476	2	0.476	5
						0.477	1	0.477	8
						0.478	5	0.478	4
						0.479	5	0.479	2
						0.48	3	0.48	7
						0.481	2	0.481	3
						0.482	3	0.482	3
						0.483	2	0.483	8
						0.484	1	0.484	2
						0.485	3	0.485	4
						0.486	1	0.486	7
						0.487	1	0.487	4
						0.488	2	0.488	25
						0.489	3	0.489	17
						0.49	6	0.49	7
						0.491	3	0.491	4
						0.492	12	0.492	9
						0.493	3	0.493	8
						0.494	2	0.494	11
						0.495	2	0.495	5
						0.496	3	0.496	2
						0.497	3	0.497	3
						0.498	2	0.498	6
						0.499	1	0.499	5
						0.5	6	0.5	14
						0.501	2	0.501	6
						0.502	3	0.502	6
						0.503	4	0.503	4
						0.504	4	0.504	5
						0.505	2	0.505	13
						0.506	2	0.506	10
						0.507	4	0.507	44
						0.508	4	0.508	5
						0.509	4	0.509	8
						0.51	2	0.51	9
						0.511	2	0.511	3
						0.512	2	0.512	7
						0.513	2	0.513	7
						0.514	2	0.514	5
						0.515	2	0.515	7
						0.516	5	0.516	7
						0.517	6	0.517	8
						0.518	8	0.518	5
						0.519	1	0.519	11
						0.52	2	0.52	5
						0.521	2	0.521	7
						0.522	3	0.522	4
						0.523	2	0.523	3
						0.524	2	0.524	5
						0.525	2	0.525	7
						0.526	3	0.526	12
						0.527	2	0.527	17
						0.528	2	0.528	5
						0.529	3	0.529	19
						0.53	3	0.53	9
						0.531	3	0.531	6
						0.532	5	0.532	4
						0.533	4	0.533	12
						0.534	1	0.534	5
						0.535	5	0.535	5
						0.536	2	0.536	5
						0.537	4	0.537	10
						0.538	3	0.538	6
						0.539	4	0.539	5
						0.54	4	0.54	4
						0.541	3	0.541	6
						0.542	0	0.542	8
						0.543	3	0.543	9
						0.544	7	0.544	7
						0.545	3	0.545	42
						0.546	0	0.546	5
						0.547	1	0.547	12
						0.548	3	0.548	13
						0.549	0	0.549	6
						0.55	3	0.55	4
						0.551	1	0.551	2
						0.552	3	0.552	5
						0.553	3	0.553	8
						0.554	4	0.554	10
						0.555	2	0.555	3
						0.556	0	0.556	9
						0.557	3	0.557	11
						0.558	5	0.558	14
						0.559	3	0.559	11
						0.56	3	0.56	7
						0.561	3	0.561	6
						0.562	2	0.562	6
						0.563	2	0.563	10
						0.564	3	0.564	2
						0.565	2	0.565	9
						0.566	0	0.566	9
						0.567	4	0.567	13
						0.568	4	0.568	2
						0.569	4	0.569	2
						0.57	2	0.57	3
						0.571	1	0.571	4
						0.572	1	0.572	5
						0.573	6	0.573	12
						0.574	4	0.574	12
						0.575	3	0.575	8
						0.576	2	0.576	6
						0.577	1	0.577	8
						0.578	2	0.578	3
						0.579	2	0.579	4
						0.58	3	0.58	4
						0.581	5	0.581	10
						0.582	7	0.582	3
						0.583	3	0.583	6
						0.584	2	0.584	3
						0.585	0	0.585	8
						0.586	7	0.586	1
						0.587	8	0.587	2
						0.588	2	0.588	13
						0.589	1	0.589	10
						0.59	8	0.59	8
						0.591	1	0.591	6
						0.592	3	0.592	9
						0.593	5	0.593	12
						0.594	5	0.594	8
						0.595	1	0.595	2
						0.596	1	0.596	8
						0.597	4	0.597	7
						0.598	2	0.598	13
						0.599	2	0.599	10
						0.6	6	0.6	13
						0.601	3	0.601	7
						0.602	3	0.602	7
						0.603	8	0.603	4
						0.604	5	0.604	9
						0.605	5	0.605	12
						0.606	5	0.606	3
						0.607	2	0.607	5
						0.608	2	0.608	7
						0.609	4	0.609	7
						0.61	5	0.61	10
						0.611	1	0.611	6
						0.612	2	0.612	6
						0.613	3	0.613	5
						0.614	5	0.614	2
						0.615	4	0.615	8
						0.616	2	0.616	3
						0.617	2	0.617	5
						0.618	3	0.618	7
						0.619	2	0.619	13
						0.62	1	0.62	3
						0.621	0	0.621	9
						0.622	2	0.622	7
						0.623	4	0.623	6
						0.624	1	0.624	10
						0.625	2	0.625	6
						0.626	3	0.626	10
						0.627	3	0.627	9
						0.628	8	0.628	7
						0.629	3	0.629	2
						0.63	2	0.63	8
						0.631	1	0.631	5
						0.632	4	0.632	5
						0.633	4	0.633	5
						0.634	1	0.634	6
						0.635	6	0.635	5
						0.636	3	0.636	5
						0.637	1	0.637	6
						0.638	5	0.638	3
						0.639	7	0.639	6
						0.64	4	0.64	16
						0.641	2	0.641	12
						0.642	4	0.642	13
						0.643	5	0.643	3
						0.644	4	0.644	6
						0.645	3	0.645	7
						0.646	5	0.646	47
						0.647	5	0.647	7
						0.648	2	0.648	3
						0.649	6	0.649	9
						0.65	3	0.65	5
						0.651	1	0.651	2
						0.652	1	0.652	5
						0.653	4	0.653	6
						0.654	4	0.654	9
						0.655	7	0.655	1
						0.656	4	0.656	12
						0.657	2	0.657	9
						0.658	1	0.658	2
						0.659	2	0.659	7
						0.66	1	0.66	4
						0.661	0	0.661	5
						0.662	0	0.662	6
						0.663	2	0.663	1
						0.664	5	0.664	8
						0.665	2	0.665	9
						0.666	1	0.666	14
						0.667	2	0.667	8
						0.668	3	0.668	6
						0.669	0	0.669	11
						0.67	1	0.67	7
						0.671	2	0.671	3
						0.672	3	0.672	5
						0.673	5	0.673	6
						0.674	3	0.674	21
						0.675	4	0.675	9
						0.676	2	0.676	5
						0.677	4	0.677	5
						0.678	1	0.678	9
						0.679	3	0.679	3
						0.68	4	0.68	8
						0.681	3	0.681	8
						0.682	1	0.682	20
						0.683	1	0.683	12
						0.684	3	0.684	9
						0.685	4	0.685	11
						0.686	8	0.686	10
						0.687	3	0.687	5
						0.688	1	0.688	9
						0.689	5	0.689	5
						0.69	7	0.69	10
						0.691	3	0.691	6
						0.692	1	0.692	6
						0.693	5	0.693	3
						0.694	3	0.694	5
						0.695	5	0.695	10
						0.696	1	0.696	8
						0.697	1	0.697	22
						0.698	6	0.698	6
						0.699	3	0.699	6
						0.7	2	0.7	11
						0.701	4	0.701	4
						0.702	2	0.702	3
						0.703	2	0.703	9
						0.704	2	0.704	11
						0.705	2	0.705	10
						0.706	4	0.706	10
						0.707	5	0.707	7
						0.708	3	0.708	12
						0.709	3	0.709	13
						0.71	2	0.71	8
						0.711	3	0.711	8
						0.712	4	0.712	8
						0.713	1	0.713	11
						0.714	6	0.714	11
						0.715	2	0.715	7
						0.716	1	0.716	8
						0.717	6	0.717	4
						0.718	1	0.718	7
						0.719	3	0.719	10
						0.72	3	0.72	5
						0.721	3	0.721	9
						0.722	2	0.722	7
						0.723	0	0.723	10
						0.724	3	0.724	7
						0.725	3	0.725	9
						0.726	4	0.726	4
						0.727	0	0.727	5
						0.728	2	0.728	4
						0.729	2	0.729	5
						0.73	2	0.73	6
						0.731	1	0.731	10
						0.732	1	0.732	12
						0.733	3	0.733	6
						0.734	2	0.734	8
						0.735	2	0.735	2
						0.736	3	0.736	7
						0.737	2	0.737	6
						0.738	6	0.738	1
						0.739	1	0.739	5
						0.74	2	0.74	10
						0.741	4	0.741	2
						0.742	2	0.742	18
						0.743	1	0.743	5
						0.744	3	0.744	9
						0.745	0	0.745	5
						0.746	4	0.746	8
						0.747	0	0.747	11
						0.748	0	0.748	6
						0.749	3	0.749	6
						0.75	2	0.75	4
						0.751	1	0.751	9
						0.752	2	0.752	5
						0.753	2	0.753	15
						0.754	2	0.754	10
						0.755	1	0.755	4
						0.756	0	0.756	8
						0.757	2	0.757	10
						0.758	2	0.758	9
						0.759	2	0.759	4
						0.76	3	0.76	7
						0.761	2	0.761	9
						0.762	2	0.762	14
						0.763	3	0.763	6
						0.764	1	0.764	7
						0.765	3	0.765	3
						0.766	5	0.766	11
						0.767	3	0.767	9
						0.768	1	0.768	6
						0.769	3	0.769	7
						0.77	0	0.77	5
						0.771	2	0.771	3
						0.772	2	0.772	3
						0.773	3	0.773	3
						0.774	1	0.774	4
						0.775	5	0.775	8
						0.776	1	0.776	5
						0.777	2	0.777	6
						0.778	2	0.778	4
						0.779	2	0.779	6
						0.78	3	0.78	3
						0.781	2	0.781	19
						0.782	0	0.782	7
						0.783	1	0.783	3
						0.784	2	0.784	11
						0.785	2	0.785	7
						0.786	2	0.786	4
						0.787	4	0.787	10
						0.788	4	0.788	6
						0.789	2	0.789	13
						0.79	4	0.79	5
						0.791	0	0.791	14
						0.792	6	0.792	7
						0.793	7	0.793	21
						0.794	7	0.794	5
						0.795	0	0.795	6
						0.796	9	0.796	5
						0.797	3	0.797	7
						0.798	6	0.798	16
						0.799	2	0.799	7
						0.8	4	0.8	5
						0.801	4	0.801	2
						0.802	5	0.802	4
						0.803	3	0.803	7
						0.804	3	0.804	3
						0.805	5	0.805	4
						0.806	0	0.806	7
						0.807	0	0.807	3
						0.808	4	0.808	5
						0.809	1	0.809	6
						0.81	6	0.81	9
						0.811	5	0.811	6
						0.812	2	0.812	2
						0.813	2	0.813	5
						0.814	6	0.814	21
						0.815	3	0.815	6
						0.816	3	0.816	7
						0.817	2	0.817	5
						0.818	5	0.818	3
						0.819	2	0.819	9
						0.82	2	0.82	4
						0.821	1	0.821	15
						0.822	2	0.822	18
						0.823	5	0.823	10
						0.824	1	0.824	5
						0.825	5	0.825	1
						0.826	3	0.826	7
						0.827	4	0.827	7
						0.828	3	0.828	3
						0.829	3	0.829	13
						0.83	4	0.83	9
						0.831	3	0.831	10
						0.832	1	0.832	11
						0.833	4	0.833	5
						0.834	6	0.834	63
						0.835	3	0.835	5
						0.836	2	0.836	7
						0.837	10	0.837	7
						0.838	3	0.838	8
						0.839	2	0.839	8
						0.84	6	0.84	7
						0.841	3	0.841	6
						0.842	4	0.842	6
						0.843	4	0.843	4
						0.844	3	0.844	5
						0.845	2	0.845	5
						0.846	2	0.846	7
						0.847	6	0.847	4
						0.848	1	0.848	6
						0.849	2	0.849	8
						0.85	5	0.85	2
						0.851	1	0.851	12
						0.852	4	0.852	8
						0.853	1	0.853	4
						0.854	0	0.854	2
						0.855	2	0.855	6
						0.856	1	0.856	7
						0.857	5	0.857	7
						0.858	0	0.858	10
						0.859	1	0.859	4
						0.86	0	0.86	20
						0.861	3	0.861	7
						0.862	2	0.862	6
						0.863	3	0.863	5
						0.864	2	0.864	6
						0.865	4	0.865	5
						0.866	3	0.866	4
						0.867	7	0.867	3
						0.868	3	0.868	7
						0.869	1	0.869	7
						0.87	1	0.87	5
						0.871	3	0.871	5
						0.872	4	0.872	26
						0.873	1	0.873	11
						0.874	6	0.874	7
						0.875	2	0.875	9
						0.876	3	0.876	3
						0.877	2	0.877	4
						0.878	2	0.878	5
						0.879	1	0.879	6
						0.88	2	0.88	8
						0.881	4	0.881	7
						0.882	6	0.882	8
						0.883	0	0.883	7
						0.884	7	0.884	7
						0.885	3	0.885	2
						0.886	3	0.886	22
						0.887	2	0.887	5
						0.888	3	0.888	6
						0.889	3	0.889	14
						0.89	3	0.89	8
						0.891	3	0.891	8
						0.892	2	0.892	9
						0.893	1	0.893	10
						0.894	10	0.894	4
						0.895	2	0.895	8
						0.896	2	0.896	10
						0.897	2	0.897	6
						0.898	3	0.898	6
						0.899	3	0.899	5
						0.9	4	0.9	6
						0.901	4	0.901	10
						0.902	5	0.902	17
						0.903	1	0.903	39
						0.904	1	0.904	5
						0.905	2	0.905	6
						0.906	2	0.906	10
						0.907	2	0.907	8
						0.908	1	0.908	7
						0.909	2	0.909	3
						0.91	2	0.91	7
						0.911	3	0.911	10
						0.912	2	0.912	6
						0.913	2	0.913	9
						0.914	2	0.914	6
						0.915	1	0.915	9
						0.916	4	0.916	4
						0.917	3	0.917	13
						0.918	2	0.918	6
						0.919	2	0.919	6
						0.92	4	0.92	4
						0.921	3	0.921	10
						0.922	3	0.922	13
						0.923	3	0.923	3
						0.924	2	0.924	6
						0.925	6	0.925	10
						0.926	3	0.926	8
						0.927	1	0.927	5
						0.928	4	0.928	9
						0.929	5	0.929	9
						0.93	3	0.93	1
						0.931	1	0.931	6
						0.932	3	0.932	10
						0.933	2	0.933	7
						0.934	3	0.934	6
						0.935	6	0.935	5
						0.936	2	0.936	7
						0.937	1	0.937	5
						0.938	1	0.938	6
						0.939	1	0.939	6
						0.94	0	0.94	2
						0.941	1	0.941	7
						0.942	3	0.942	5
						0.943	5	0.943	4
						0.944	4	0.944	4
						0.945	4	0.945	5
						0.946	3	0.946	10
						0.947	3	0.947	5
						0.948	2	0.948	6
						0.949	4	0.949	46
						0.95	2	0.95	7
						0.951	5	0.951	2
						0.952	1	0.952	3
						0.953	3	0.953	1
						0.954	2	0.954	10
						0.955	3	0.955	17
						0.956	3	0.956	8
						0.957	3	0.957	2
						0.958	3	0.958	20
						0.959	2	0.959	1
						0.96	2	0.96	5
						0.961	3	0.961	5
						0.962	1	0.962	5
						0.963	1	0.963	9
						0.964	2	0.964	7
						0.965	2	0.965	8
						0.966	3	0.966	6
						0.967	2	0.967	5
						0.968	2	0.968	7
						0.969	2	0.969	2
						0.97	3	0.97	61
						0.971	2	0.971	6
						0.972	1	0.972	7
						0.973	5	0.973	12
						0.974	1	0.974	5
						0.975	1	0.975	8
						0.976	3	0.976	7
						0.977	1	0.977	8
						0.978	3	0.978	2
						0.979	4	0.979	5
						0.98	5	0.98	5
						0.981	4	0.981	3
						0.982	5	0.982	5
						0.983	6	0.983	6
						0.984	3	0.984	3
						0.985	3	0.985	11
						0.986	5	0.986	10
						0.987	3	0.987	4
						0.988	2	0.988	4
						0.989	4	0.989	8
						0.99	4	0.99	6
						0.991	6	0.991	5
						0.992	1	0.992	8
						0.993	1	0.993	11
						0.994	1	0.994	11
						0.995	5	0.995	37
						0.996	2	0.996	8
						0.997	3	0.997	12
						0.998	2	0.998	15
						0.999	1	0.999	9
						1	3	1	3
						1.001	4	1.001	7
						1.002	5	1.002	2
						1.003	3	1.003	4
						1.004	0	1.004	6
						1.005	2	1.005	23
						1.006	3	1.006	17
						1.007	2	1.007	6
						1.008	6	1.008	7
						1.009	4	1.009	16
						1.01	2	1.01	9
						1.011	5	1.011	2
						1.012	9	1.012	6
						1.013	3	1.013	3
						1.014	2	1.014	4
						1.015	7	1.015	14
						1.016	5	1.016	7
						1.017	3	1.017	5
						1.018	2	1.018	12
						1.019	4	1.019	5
						1.02	3	1.02	4
						1.021	1	1.021	12
						1.022	6	1.022	10
						1.023	4	1.023	7
						1.024	3	1.024	1
						1.025	5	1.025	7
						1.026	5	1.026	5
						1.027	3	1.027	3
						1.028	1	1.028	7
						1.029	1	1.029	5
						1.03	4	1.03	6
						1.031	0	1.031	6
						1.032	1	1.032	6
						1.033	4	1.033	3
						1.034	3	1.034	5
						1.035	0	1.035	9
						1.036	1	1.036	3
						1.037	1	1.037	12
						1.038	1	1.038	22
						1.039	3	1.039	9
						1.04	1	1.04	6
						1.041	4	1.041	4
						1.042	1	1.042	11
						1.043	3	1.043	4
						1.044	6	1.044	8
						1.045	5	1.045	5
						1.046	3	1.046	8
						1.047	3	1.047	11
						1.048	2	1.048	5
						1.049	5	1.049	7
						1.05	6	1.05	6
						1.051	1	1.051	10
						1.052	1	1.052	7
						1.053	2	1.053	8
						1.054	5	1.054	7
						1.055	2	1.055	6
						1.056	1	1.056	5
						1.057	1	1.057	2
						1.058	2	1.058	9
						1.059	3	1.059	6
						1.06	3	1.06	6
						1.061	2	1.061	7
						1.062	1	1.062	6
						1.063	0	1.063	27
						1.064	12	1.064	5
						1.065	2	1.065	3
						1.066	4	1.066	4
						1.067	4	1.067	5
						1.068	3	1.068	14
						1.069	1	1.069	6
						1.07	1	1.07	6
						1.071	5	1.071	4
						1.072	3	1.072	5
						1.073	6	1.073	8
						1.074	1	1.074	9
						1.075	3	1.075	11
						1.076	6	1.076	5
						1.077	2	1.077	10
						1.078	3	1.078	6
						1.079	1	1.079	2
						1.08	3	1.08	5
						1.081	1	1.081	10
						1.082	3	1.082	11
						1.083	4	1.083	3
						1.084	2	1.084	21
						1.085	3	1.085	6
						1.086	3	1.086	8
						1.087	2	1.087	6
						1.088	1	1.088	7
						1.089	3	1.089	9
						1.09	3	1.09	6
						1.091	4	1.091	7
						1.092	2	1.092	6
						1.093	1	1.093	4
						1.094	1	1.094	9
						1.095	7	1.095	7
						1.096	3	1.096	7
						1.097	4	1.097	6
						1.098	2	1.098	2
						1.099	5	1.099	14
						1.1	1	1.1	5
						1.101	0	1.101	5
						1.102	3	1.102	5
						1.103	5	1.103	3
						1.104	2	1.104	5
						1.105	0	1.105	6
						1.106	4	1.106	17
						1.107	2	1.107	12
						1.108	3	1.108	7
						1.109	2	1.109	4
						1.11	0	1.11	5
						1.111	5	1.111	8
						1.112	2	1.112	8
						1.113	2	1.113	6
						1.114	2	1.114	2
						1.115	15	1.115	7
						1.116	3	1.116	5
						1.117	1	1.117	3
						1.118	2	1.118	10
						1.119	1	1.119	17
						1.12	1	1.12	7
						1.121	7	1.121	6
						1.122	1	1.122	5
						1.123	2	1.123	7
						1.124	2	1.124	7
						1.125	2	1.125	6
						1.126	1	1.126	8
						1.127	2	1.127	7
						1.128	2	1.128	8
						1.129	4	1.129	20
						1.13	2	1.13	8
						1.131	2	1.131	4
						1.132	1	1.132	24
						1.133	3	1.133	5
						1.134	1	1.134	3
						1.135	4	1.135	3
						1.136	0	1.136	9
						1.137	6	1.137	6
						1.138	1	1.138	5
						1.139	1	1.139	5
						1.14	4	1.14	7
						1.141	4	1.141	8
						1.142	3	1.142	10
						1.143	1	1.143	3
						1.144	6	1.144	8
						1.145	7	1.145	3
						1.146	2	1.146	4
						1.147	4	1.147	6
						1.148	7	1.148	7
						1.149	3	1.149	4
						1.15	2	1.15	6
						1.151	3	1.151	10
						1.152	2	1.152	9
						1.153	2	1.153	9
						1.154	1	1.154	5
						1.155	6	1.155	5
						1.156	2	1.156	13
						1.157	6	1.157	5
						1.158	2	1.158	4
						1.159	2	1.159	23
						1.16	9	1.16	5
						1.161	1	1.161	9
						1.162	7	1.162	12
						1.163	2	1.163	4
						1.164	2	1.164	6
						1.165	0	1.165	2
						1.166	7	1.166	4
						1.167	0	1.167	6
						1.168	6	1.168	3
						1.169	3	1.169	8
						1.17	2	1.17	4
						1.171	2	1.171	13
						1.172	6	1.172	5
						1.173	6	1.173	9
						1.174	1	1.174	11
						1.175	8	1.175	3
						1.176	4	1.176	6
						1.177	1	1.177	3
						1.178	1	1.178	5
						1.179	2	1.179	3
						1.18	4	1.18	9
						1.181	2	1.181	6
						1.182	1	1.182	4
						1.183	0	1.183	5
						1.184	1	1.184	4
						1.185	0	1.185	10
						1.186	1	1.186	4
						1.187	1	1.187	9
						1.188	2	1.188	9
						1.189	4	1.189	15
						1.19	1	1.19	12
						1.191	3	1.191	17
						1.192	3	1.192	6
						1.193	2	1.193	23
						1.194	3	1.194	6
						1.195	7	1.195	7
						1.196	2	1.196	7
						1.197	6	1.197	6
						1.198	15	1.198	1
						1.199	2	1.199	10
						1.2	4	1.2	9
						1.201	0	1.201	9
						1.202	2	1.202	8
						1.203	4	1.203	6
						1.204	4	1.204	6
						1.205	5	1.205	8
						1.206	1	1.206	10
						1.207	3	1.207	79
						1.208	3	1.208	0
						1.209	1	1.209	19
						1.21	0	1.21	7
						1.211	4	1.211	6
						1.212	4	1.212	4
						1.213	2	1.213	11
						1.214	1	1.214	7
						1.215	5	1.215	3
						1.216	3	1.216	5
						1.217	3	1.217	5
						1.218	0	1.218	12
						1.219	0	1.219	31
						1.22	2	1.22	15
						1.221	2	1.221	6
						1.222	7	1.222	12
						1.223	6	1.223	6
						1.224	6	1.224	8
						1.225	3	1.225	13
						1.226	2	1.226	10
						1.227	0	1.227	4
						1.228	1	1.228	4
						1.229	1	1.229	3
						1.23	7	1.23	4
						1.231	4	1.231	4
						1.232	3	1.232	6
						1.233	3	1.233	6
						1.234	1	1.234	12
						1.235	6	1.235	3
						1.236	2	1.236	8
						1.237	2	1.237	5
						1.238	2	1.238	10
						1.239	2	1.239	11
						1.24	1	1.24	8
						1.241	3	1.241	10
						1.242	3	1.242	8
						1.243	3	1.243	11
						1.244	3	1.244	5
						1.245	3	1.245	7
						1.246	8	1.246	4
						1.247	1	1.247	5
						1.248	1	1.248	7
						1.249	5	1.249	9
						1.25	3	1.25	6
						1.251	4	1.251	5
						1.252	3	1.252	3
						1.253	3	1.253	5
						1.254	6	1.254	5
						1.255	1	1.255	3
						1.256	4	1.256	5
						1.257	3	1.257	5
						1.258	1	1.258	6
						1.259	2	1.259	1
						1.26	6	1.26	3
						1.261	2	1.261	4
						1.262	2	1.262	9
						1.263	7	1.263	10
						1.264	2	1.264	6
						1.265	2	1.265	6
						1.266	3	1.266	12
						1.267	1	1.267	21
						1.268	2	1.268	8
						1.269	7	1.269	3
						1.27	4	1.27	9
						1.271	1	1.271	4
						1.272	3	1.272	8
						1.273	8	1.273	4
						1.274	2	1.274	10
						1.275	2	1.275	7
						1.276	0	1.276	3
						1.277	3	1.277	8
						1.278	6	1.278	5
						1.279	4	1.279	6
						1.28	2	1.28	4
						1.281	2	1.281	7
						1.282	3	1.282	4
						1.283	4	1.283	10
						1.284	4	1.284	4
						1.285	2	1.285	5
						1.286	5	1.286	7
						1.287	2	1.287	8
						1.288	3	1.288	4
						1.289	4	1.289	18
						1.29	1	1.29	6
						1.291	4	1.291	3
						1.292	3	1.292	118
						1.293	1	1.293	8
						1.294	1	1.294	6
						1.295	5	1.295	145
						1.296	6	1.296	13
						1.297	3	1.297	9
						1.298	0	1.298	8
						1.299	7	1.299	3
						1.3	1	1.3	6
						1.301	3	1.301	11
						1.302	3	1.302	8
						1.303	2	1.303	14
						1.304	1	1.304	4
						1.305	3	1.305	9
						1.306	3	1.306	6
						1.307	2	1.307	7
						1.308	3	1.308	3
						1.309	3	1.309	5
						1.31	2	1.31	8
						1.311	2	1.311	15
						1.312	2	1.312	9
						1.313	4	1.313	9
						1.314	3	1.314	15
						1.315	2	1.315	0
						1.316	2	1.316	4
						1.317	1	1.317	5
						1.318	3	1.318	8
						1.319	1	1.319	7
						1.32	3	1.32	2
						1.321	6	1.321	2
						1.322	4	1.322	6
						1.323	5	1.323	7
						1.324	1	1.324	3
						1.325	2	1.325	16
						1.326	3	1.326	3
						1.327	2	1.327	2
						1.328	5	1.328	2
						1.329	1	1.329	4
						1.33	5	1.33	5
						1.331	4	1.331	3
						1.332	4	1.332	4
						1.333	5	1.333	13
						1.334	1	1.334	7
						1.335	8	1.335	12
						1.336	1	1.336	5
						1.337	4	1.337	4
						1.338	1	1.338	8
						1.339	1	1.339	2
						1.34	3	1.34	9
						1.341	0	1.341	2
						1.342	3	1.342	4
						1.343	2	1.343	4
						1.344	2	1.344	4
						1.345	8	1.345	5
						1.346	5	1.346	6
						1.347	1	1.347	9
						1.348	4	1.348	12
						1.349	3	1.349	7
						1.35	3	1.35	6
						1.351	2	1.351	11
						1.352	5	1.352	13
						1.353	4	1.353	4
						1.354	5	1.354	4
						1.355	3	1.355	4
						1.356	1	1.356	8
						1.357	2	1.357	9
						1.358	3	1.358	9
						1.359	2	1.359	2
						1.36	0	1.36	2
						1.361	1	1.361	8
						1.362	4	1.362	9
						1.363	1	1.363	8
						1.364	2	1.364	10
						1.365	2	1.365	6
						1.366	3	1.366	6
						1.367	3	1.367	9
						1.368	3	1.368	7
						1.369	0	1.369	10
						1.37	2	1.37	7
						1.371	8	1.371	3
						1.372	7	1.372	4
						1.373	5	1.373	6
						1.374	3	1.374	28
						1.375	4	1.375	17
						1.376	5	1.376	10
						1.377	3	1.377	4
						1.378	4	1.378	10
						1.379	0	1.379	5
						1.38	6	1.38	13
						1.381	6	1.381	19
						1.382	2	1.382	8
						1.383	2	1.383	7
						1.384	4	1.384	6
						1.385	4	1.385	10
						1.386	4	1.386	4
						1.387	7	1.387	4
						1.388	6	1.388	6
						1.389	1	1.389	3
						1.39	2	1.39	3
						1.391	2	1.391	3
						1.392	4	1.392	13
						1.393	3	1.393	10
						1.394	5	1.394	1
						1.395	3	1.395	6
						1.396	4	1.396	7
						1.397	2	1.397	4
						1.398	3	1.398	4
						1.399	4	1.399	5
						1.4	2	1.4	2
						1.401	1	1.401	3
						1.402	3	1.402	4
						1.403	1	1.403	5
						1.404	0	1.404	6
						1.405	4	1.405	7
						1.406	4	1.406	2
						1.407	8	1.407	6
						1.408	3	1.408	4
						1.409	1	1.409	2
						1.41	4	1.41	9
						1.411	4	1.411	6
						1.412	3	1.412	4
						1.413	12	1.413	14
						1.414	2	1.414	7
						1.415	2	1.415	7
						1.416	2	1.416	6
						1.417	1	1.417	10
						1.418	4	1.418	3
						1.419	5	1.419	9
						1.42	4	1.42	7
						1.421	4	1.421	1
						1.422	9	1.422	4
						1.423	4	1.423	5
						1.424	1	1.424	5
						1.425	5	1.425	7
						1.426	4	1.426	3
						1.427	1	1.427	9
						1.428	3	1.428	9
						1.429	2	1.429	2
						1.43	1	1.43	4
						1.431	4	1.431	7
						1.432	4	1.432	8
						1.433	4	1.433	4
						1.434	6	1.434	5
						1.435	1	1.435	2
						1.436	3	1.436	9
						1.437	2	1.437	11
						1.438	2	1.438	7
						1.439	4	1.439	13
						1.44	3	1.44	10
						1.441	1	1.441	14
						1.442	2	1.442	9
						1.443	4	1.443	10
						1.444	4	1.444	10
						1.445	0	1.445	10
						1.446	3	1.446	6
						1.447	4	1.447	17
						1.448	6	1.448	21
						1.449	4	1.449	6
						1.45	7	1.45	9
						1.451	3	1.451	6
						1.452	2	1.452	7
						1.453	0	1.453	5
						1.454	2	1.454	4
						1.455	3	1.455	12
						1.456	1	1.456	8
						1.457	4	1.457	4
						1.458	0	1.458	5
						1.459	3	1.459	14
						1.46	2	1.46	9
						1.461	2	1.461	8
						1.462	4	1.462	5
						1.463	2	1.463	7
						1.464	5	1.464	6
						1.465	1	1.465	8
						1.466	4	1.466	2
						1.467	1	1.467	7
						1.468	2	1.468	5
						1.469	4	1.469	3
						1.47	5	1.47	6
						1.471	6	1.471	5
						1.472	5	1.472	9
						1.473	2	1.473	11
						1.474	4	1.474	5
						1.475	4	1.475	6
						1.476	2	1.476	7
						1.477	6	1.477	12
						1.478	1	1.478	13
						1.479	1	1.479	3
						1.48	4	1.48	5
						1.481	4	1.481	6
						1.482	3	1.482	6
						1.483	2	1.483	5
						1.484	1	1.484	10
						1.485	1	1.485	5
						1.486	2	1.486	8
						1.487	0	1.487	9
						1.488	1	1.488	5
						1.489	2	1.489	2
						1.49	4	1.49	5
						1.491	1	1.491	5
						1.492	6	1.492	6
						1.493	2	1.493	11
						1.494	5	1.494	18
						1.495	3	1.495	11
						1.496	3	1.496	27
						1.497	3	1.497	2
						1.498	3	1.498	8
						1.499	2	1.499	5
						1.5	1	1.5	7
						1.501	1	1.501	8
						1.502	3	1.502	13
						1.503	0	1.503	11
						1.504	3	1.504	9
						1.505	0	1.505	6
						1.506	5	1.506	10
						1.507	7	1.507	6
						1.508	2	1.508	13
						1.509	0	1.509	9
						1.51	1	1.51	5
						1.511	0	1.511	6
						1.512	1	1.512	11
						1.513	4	1.513	13
						1.514	2	1.514	6
						1.515	1	1.515	7
						1.516	4	1.516	6
						1.517	3	1.517	2
						1.518	3	1.518	5
						1.519	4	1.519	14
						1.52	2	1.52	10
						1.521	8	1.521	11
						1.522	0	1.522	4
						1.523	0	1.523	5
						1.524	4	1.524	4
						1.525	4	1.525	7
						1.526	3	1.526	9
						1.527	5	1.527	7
						1.528	7	1.528	8
						1.529	2	1.529	10
						1.53	3	1.53	9
						1.531	0	1.531	10
						1.532	3	1.532	6
						1.533	2	1.533	6
						1.534	1	1.534	6
						1.535	7	1.535	6
						1.536	2	1.536	7
						1.537	1	1.537	6
						1.538	6	1.538	5
						1.539	2	1.539	8
						1.54	2	1.54	8
						1.541	3	1.541	7
						1.542	3	1.542	10
						1.543	3	1.543	7
						1.544	1	1.544	10
						1.545	3	1.545	7
						1.546	2	1.546	9
						1.547	2	1.547	7
						1.548	7	1.548	5
						1.549	4	1.549	6
						1.55	1	1.55	4
						1.551	4	1.551	5
						1.552	3	1.552	2
						1.553	2	1.553	5
						1.554	1	1.554	3
						1.555	1	1.555	7
						1.556	3	1.556	6
						1.557	8	1.557	3
						1.558	2	1.558	6
						1.559	2	1.559	4
						1.56	6	1.56	6
						1.561	2	1.561	6
						1.562	1	1.562	10
						1.563	3	1.563	5
						1.564	0	1.564	8
						1.565	6	1.565	13
						1.566	6	1.566	9
						1.567	0	1.567	4
						1.568	0	1.568	10
						1.569	4	1.569	5
						1.57	1	1.57	14
						1.571	0	1.571	1
						1.572	1	1.572	4
						1.573	2	1.573	10
						1.574	4	1.574	3
						1.575	2	1.575	5
						1.576	1	1.576	5
						1.577	1	1.577	8
						1.578	5	1.578	10
						1.579	0	1.579	6
						1.58	2	1.58	12
						1.581	1	1.581	12
						1.582	5	1.582	7
						1.583	4	1.583	8
						1.584	2	1.584	5
						1.585	3	1.585	4
						1.586	1	1.586	6
						1.587	6	1.587	7
						1.588	2	1.588	10
						1.589	1	1.589	8
						1.59	5	1.59	6
						1.591	2	1.591	7
						1.592	0	1.592	15
						1.593	5	1.593	6
						1.594	1	1.594	9
						1.595	2	1.595	8
						1.596	2	1.596	8
						1.597	2	1.597	8
						1.598	3	1.598	3
						1.599	4	1.599	8
						1.6	4	1.6	7
						1.601	3	1.601	5
						1.602	0	1.602	7
						1.603	5	1.603	11
						1.604	3	1.604	7
						1.605	7	1.605	6
						1.606	3	1.606	2
						1.607	2	1.607	11
						1.608	4	1.608	4
						1.609	0	1.609	12
						1.61	6	1.61	7
						1.611	1	1.611	6
						1.612	5	1.612	6
						1.613	6	1.613	4
						1.614	9	1.614	6
						1.615	2	1.615	8
						1.616	0	1.616	8
						1.617	1	1.617	4
						1.618	4	1.618	2
						1.619	2	1.619	5
						1.62	3	1.62	6
						1.621	0	1.621	9
						1.622	4	1.622	7
						1.623	0	1.623	11
						1.624	1	1.624	4
						1.625	3	1.625	4
						1.626	4	1.626	4
						1.627	3	1.627	11
						1.628	2	1.628	29
						1.629	0	1.629	7
						1.63	1	1.63	4
						1.631	2	1.631	6
						1.632	1	1.632	14
						1.633	2	1.633	12
						1.634	6	1.634	5
						1.635	3	1.635	2
						1.636	3	1.636	5
						1.637	3	1.637	7
						1.638	3	1.638	3
						1.639	3	1.639	1
						1.64	3	1.64	22
						1.641	2	1.641	6
						1.642	1	1.642	12
						1.643	0	1.643	8
						1.644	8	1.644	1
						1.645	0	1.645	7
						1.646	1	1.646	11
						1.647	0	1.647	20
						1.648	2	1.648	5
						1.649	7	1.649	12
						1.65	1	1.65	6
						1.651	3	1.651	2
						1.652	3	1.652	9
						1.653	1	1.653	7
						1.654	1	1.654	2
						1.655	5	1.655	2
						1.656	3	1.656	11
						1.657	8	1.657	4
						1.658	5	1.658	6
						1.659	4	1.659	9
						1.66	4	1.66	4
						1.661	2	1.661	8
						1.662	1	1.662	7
						1.663	1	1.663	10
						1.664	4	1.664	13
						1.665	3	1.665	4
						1.666	3	1.666	3
						1.667	1	1.667	6
						1.668	4	1.668	6
						1.669	4	1.669	7
						1.67	5	1.67	9
						1.671	2	1.671	10
						1.672	4	1.672	21
						1.673	3	1.673	6
						1.674	0	1.674	9
						1.675	5	1.675	9
						1.676	3	1.676	9
						1.677	2	1.677	11
						1.678	0	1.678	19
						1.679	2	1.679	12
						1.68	3	1.68	32
						1.681	3	1.681	6
						1.682	1	1.682	7
						1.683	1	1.683	1
						1.684	4	1.684	10
						1.685	4	1.685	3
						1.686	3	1.686	7
						1.687	1	1.687	6
						1.688	2	1.688	5
						1.689	6	1.689	2
						1.69	3	1.69	14
						1.691	6	1.691	31
						1.692	4	1.692	2
						1.693	1	1.693	7
						1.694	4	1.694	4
						1.695	1	1.695	9
						1.696	1	1.696	5
						1.697	1	1.697	18
						1.698	2	1.698	7
						1.699	3	1.699	7
						1.7	2	1.7	9
						1.701	2	1.701	10
						1.702	6	1.702	6
						1.703	4	1.703	6
						1.704	2	1.704	4
						1.705	1	1.705	4
						1.706	4	1.706	7
						1.707	1	1.707	6
						1.708	5	1.708	7
						1.709	2	1.709	10
						1.71	4	1.71	10
						1.711	7	1.711	5
						1.712	3	1.712	7
						1.713	3	1.713	7
						1.714	5	1.714	2
						1.715	1	1.715	5
						1.716	3	1.716	5
						1.717	2	1.717	6
						1.718	5	1.718	6
						1.719	1	1.719	3
						1.72	1	1.72	12
						1.721	6	1.721	7
						1.722	2	1.722	6
						1.723	3	1.723	3
						1.724	2	1.724	4
						1.725	2	1.725	8
						1.726	0	1.726	3
						1.727	1	1.727	9
						1.728	5	1.728	8
						1.729	3	1.729	5
						1.73	2	1.73	6
						1.731	2	1.731	9
						1.732	4	1.732	9
						1.733	1	1.733	11
						1.734	2	1.734	8
						1.735	5	1.735	3
						1.736	9	1.736	4
						1.737	4	1.737	3
						1.738	3	1.738	4
						1.739	3	1.739	10
						1.74	1	1.74	4
						1.741	2	1.741	10
						1.742	5	1.742	7
						1.743	1	1.743	5
						1.744	1	1.744	10
						1.745	4	1.745	3
						1.746	3	1.746	8
						1.747	0	1.747	8
						1.748	3	1.748	13
						1.749	2	1.749	66
						1.75	3	1.75	3
						1.751	1	1.751	7
						1.752	5	1.752	7
						1.753	2	1.753	13
						1.754	2	1.754	7
						1.755	3	1.755	12
						1.756	5	1.756	15
						1.757	1	1.757	5
						1.758	4	1.758	8
						1.759	3	1.759	7
						1.76	3	1.76	7
						1.761	6	1.761	5
						1.762	29	1.762	4
						1.763	1	1.763	7
						1.764	5	1.764	7
						1.765	3	1.765	10
						1.766	2	1.766	9
						1.767	10	1.767	5
						1.768	0	1.768	12
						1.769	4	1.769	12
						1.77	0	1.77	13
						1.771	5	1.771	8
						1.772	1	1.772	7
						1.773	3	1.773	10
						1.774	4	1.774	1
						1.775	8	1.775	10
						1.776	5	1.776	7
						1.777	0	1.777	4
						1.778	2	1.778	8
						1.779	5	1.779	10
						1.78	1	1.78	10
						1.781	4	1.781	7
						1.782	3	1.782	4
						1.783	0	1.783	11
						1.784	1	1.784	14
						1.785	1	1.785	26
						1.786	5	1.786	3
						1.787	4	1.787	8
						1.788	1	1.788	4
						1.789	4	1.789	3
						1.79	4	1.79	12
						1.791	3	1.791	2
						1.792	3	1.792	4
						1.793	8	1.793	8
						1.794	0	1.794	8
						1.795	3	1.795	5
						1.796	8	1.796	8
						1.797	2	1.797	9
						1.798	4	1.798	7
						1.799	1	1.799	8
						1.8	2	1.8	9
						1.801	12	1.801	5
						1.802	1	1.802	7
						1.803	7	1.803	9
						1.804	4	1.804	4
						1.805	5	1.805	4
						1.806	5	1.806	14
						1.807	0	1.807	10
						1.808	3	1.808	8
						1.809	1	1.809	7
						1.81	5	1.81	3
						1.811	7	1.811	11
						1.812	20	1.812	2
						1.813	3	1.813	8
						1.814	0	1.814	16
						1.815	4	1.815	48
						1.816	6	1.816	8
						1.817	6	1.817	6
						1.818	1	1.818	9
						1.819	1	1.819	5
						1.82	6	1.82	5
						1.821	2	1.821	0
						1.822	4	1.822	6
						1.823	4	1.823	4
						1.824	4	1.824	16
						1.825	1	1.825	8
						1.826	5	1.826	9
						1.827	2	1.827	8
						1.828	3	1.828	8
						1.829	4	1.829	10
						1.83	2	1.83	8
						1.831	3	1.831	9
						1.832	2	1.832	0
						1.833	4	1.833	7
						1.834	2	1.834	24
						1.835	6	1.835	7
						1.836	3	1.836	7
						1.837	2	1.837	11
						1.838	2	1.838	6
						1.839	3	1.839	7
						1.84	1	1.84	5
						1.841	8	1.841	7
						1.842	1	1.842	14
						1.843	0	1.843	5
						1.844	3	1.844	4
						1.845	4	1.845	5
						1.846	5	1.846	6
						1.847	3	1.847	6
						1.848	1	1.848	10
						1.849	4	1.849	11
						1.85	4	1.85	6
						1.851	2	1.851	8
						1.852	2	1.852	8
						1.853	4	1.853	7
						1.854	2	1.854	10
						1.855	4	1.855	10
						1.856	2	1.856	5
						1.857	3	1.857	7
						1.858	1	1.858	6
						1.859	1	1.859	7
						1.86	3	1.86	13
						1.861	4	1.861	6
						1.862	0	1.862	7
						1.863	4	1.863	3
						1.864	2	1.864	5
						1.865	3	1.865	6
						1.866	1	1.866	7
						1.867	4	1.867	7
						1.868	5	1.868	7
						1.869	0	1.869	14
						1.87	9	1.87	14
						1.871	3	1.871	5
						1.872	2	1.872	6
						1.873	4	1.873	5
						1.874	0	1.874	9
						1.875	5	1.875	3
						1.876	6	1.876	13
						1.877	0	1.877	4
						1.878	3	1.878	9
						1.879	2	1.879	10
						1.88	1	1.88	11
						1.881	3	1.881	6
						1.882	5	1.882	6
						1.883	3	1.883	8
						1.884	3	1.884	2
						1.885	8	1.885	6
						1.886	1	1.886	4
						1.887	1	1.887	7
						1.888	1	1.888	11
						1.889	0	1.889	6
						1.89	5	1.89	3
						1.891	2	1.891	6
						1.892	2	1.892	5
						1.893	1	1.893	4
						1.894	2	1.894	4
						1.895	1	1.895	6
						1.896	2	1.896	6
						1.897	3	1.897	8
						1.898	3	1.898	5
						1.899	3	1.899	8
						1.9	3	1.9	5
						1.901	6	1.901	5
						1.902	0	1.902	8
						1.903	3	1.903	10
						1.904	0	1.904	14
						1.905	1	1.905	8
						1.906	2	1.906	7
						1.907	5	1.907	3
						1.908	1	1.908	8
						1.909	3	1.909	12
						1.91	1	1.91	6
						1.911	0	1.911	7
						1.912	0	1.912	13
						1.913	4	1.913	8
						1.914	2	1.914	6
						1.915	3	1.915	12
						1.916	1	1.916	9
						1.917	2	1.917	5
						1.918	4	1.918	9
						1.919	3	1.919	5
						1.92	2	1.92	3
						1.921	2	1.921	8
						1.922	1	1.922	2
						1.923	3	1.923	4
						1.924	3	1.924	8
						1.925	2	1.925	10
						1.926	1	1.926	13
						1.927	4	1.927	11
						1.928	5	1.928	5
						1.929	2	1.929	6
						1.93	4	1.93	5
						1.931	2	1.931	20
						1.932	4	1.932	6
						1.933	2	1.933	3
						1.934	1	1.934	7
						1.935	3	1.935	8
						1.936	3	1.936	11
						1.937	3	1.937	7
						1.938	2	1.938	7
						1.939	3	1.939	5
						1.94	2	1.94	4
						1.941	7	1.941	24
						1.942	1	1.942	4
						1.943	3	1.943	3
						1.944	4	1.944	7
						1.945	4	1.945	8
						1.946	2	1.946	5
						1.947	3	1.947	6
						1.948	2	1.948	7
						1.949	1	1.949	2
						1.95	3	1.95	8
						1.951	1	1.951	3
						1.952	3	1.952	4
						1.953	0	1.953	21
						1.954	3	1.954	2
						1.955	4	1.955	3
						1.956	9	1.956	5
						1.957	1	1.957	6
						1.958	3	1.958	5
						1.959	2	1.959	8
						1.96	1	1.96	9
						1.961	3	1.961	4
						1.962	2	1.962	3
						1.963	2	1.963	8
						1.964	1	1.964	6
						1.965	3	1.965	8
						1.966	7	1.966	18
						1.967	2	1.967	3
						1.968	5	1.968	4
						1.969	5	1.969	12
						1.97	5	1.97	1
						1.971	5	1.971	6
						1.972	0	1.972	13
						1.973	3	1.973	5
						1.974	4	1.974	4
						1.975	3	1.975	8
						1.976	4	1.976	9
						1.977	3	1.977	5
						1.978	2	1.978	8
						1.979	3	1.979	3
						1.98	4	1.98	4
						1.981	4	1.981	12
						1.982	2	1.982	8
						1.983	3	1.983	3
						1.984	2	1.984	6
						1.985	3	1.985	7
						1.986	3	1.986	7
						1.987	1	1.987	8
						1.988	4	1.988	10
						1.989	1	1.989	6
						1.99	3	1.99	6
						1.991	2	1.991	5
						1.992	6	1.992	10
						1.993	1	1.993	11
						1.994	1	1.994	9
						1.995	1	1.995	8
[truncated: 29,118 more rows]

## Sheet: Figure 6 Blots
Figure 5 b

## Sheet: Figure 6
Figure 6
Figure 6c (light cyan)	aptamer only		Figure 5c (magenta)	aptamer + exosome		Figure 6c (dark cyan)	aptamer only		Figure 5c (dark magenta)	aptamer + exosome		Figure 6d (cyan)	aptamer only	Figure 6d (magenta)	aptamer + exosome	Figure 6e (magenta)			Figure 6e (yellow)
	mean	standard deviation		mean	standard deviation		mean	standard deviation		mean	standard deviation					concentration of aptamer / 5 nM	concentration of aptamer / 50 nM	concentration of aptamer / 100 nM	concentration of aptamer / 5 nM	concentration of aptamer / 50 nM	concentration of aptamer / 100 nM
channel position / µm	average photons / kHz	average photons / kHz	channel position / µm	average photons / kHz	average photons / kHz	channel position / µm	detected exosomes	detected exosomes	channel position / µm	detected exosomes	detected exosomes	time / s	photons / kHz	time / s	photons / kHz	concentration of exosome / pM	concentration of exosome / pM	concentration of exosome / pM	binding stoichiometry	binding stoichiometry	binding stoichiometry
1200	1.59166	1.30621	1200	1.90182	1.46995	1250	0	0	1200	0	0	0	2	0	13	2.67	9.47	16.43	8.59375	14.0082	24.8465
1250	1.55645	1.29255	1250	1.9239	1.47033	1300	0	0	1250	0	0	0.001	3	0.001	29	1.86	3.64	33.01	8.38333	12.8427	15.3706
1300	1.63994	1.3352	1300	1.87704	1.45184	1350	0	0	1300	0	0	0.002	5	0.002	39	1.98	2.5	33.16	10.4641	21.2339	10.2067
1350	1.53234	1.29337	1350	1.86331	1.46267	1400	0	0	1350	0	0	0.003	14	0.003	23			8.065			12.3627
1400	1.46058	1.26606	1400	1.93928	1.55715	1450	0	0	1400	0	0	0.004	3	0.004	21
1450	1.49537	1.28859	1450	2.08057	1.72293	1500	0	0	1450	0	0	0.005	1	0.005	26
1500	1.47413	1.27364	1500	2.13725	1.93538	1550	0	0	1500	0	0	0.006	3	0.006	15
1550	1.5267	1.32981	1550	2.50313	2.33206	1600	0	0	1550	0	0	0.007	2	0.007	19
1600	1.46646	1.28445	1600	2.85402	2.65856	1650	0	0	1600	0	0	0.008	6	0.008	22
1650	1.49459	1.38192	1650	2.94968	2.74652	1700	0	0	1650	0.666667	0.942809	0.009	3	0.009	26
1700	1.47935	1.29269	1700	2.86661	2.56309	1750	0	0	1700	0	0	0.01	7	0.01	22
1750	1.64369	1.37311	1750	2.68692	2.39668	1800	0	0	1750	0	0	0.011	0	0.011	23
1800	1.94164	1.51452	1800	2.49526	2.29935	1850	0	0	1800	0	0	0.012	2	0.012	23
1850	2.41398	1.7098	1850	2.52343	2.35954	1900	0	0	1850	0	0	0.013	1	0.013	25
1900	4.1693	2.45951	1900	2.27161	2.03544	1950	0	0	1900	0	0	0.014	10	0.014	15
1950	4.93509	2.37431	1950	2.8257	2.67447	2000	0	0	1950	0	0	0.015	1	0.015	15
2000	3.76557	2.34163	2000	3.78981	3.31731	2050	0	0	2000	0	0	0.016	1	0.016	14
2050	3.25121	2.48275	2050	4.16403	3.75701	2100	0	0	2050	0	0	0.017	1	0.017	28
2100	3.9289	3.09578	2100	4.11939	3.48222	2150	0	0	2100	0	0	0.018	3	0.018	13
2150	4.87345	3.53164	2150	4.03189	3.39198	2200	0	0	2150	0	0	0.019	3	0.019	21
2200	6.03869	12.6037	2200	3.93905	3.25219	2250	0	0	2200	4.66667	5.24934	0.02	1	0.02	22
2250	8.76966	9.8043	2250	4.14479	3.85705	2300	0	0	2250	17.3333	20.2868	0.021	3	0.021	30
2300	15.158	11.5424	2300	4.20612	3.48018	2350	0	0	2300	36.6667	23.9072	0.022	9	0.022	9
2350	20.6173	23.6759	2350	8.24372	6.77076	2400	0	0	2350	92	80.1998	0.023	13	0.023	15
2400	62.6607	51.2505	2400	438.946	412.937	2450	0	0	2400	11.3333	16.0278	0.024	1	0.024	18
2450	1226.34	302.812	2450	1058.08	336.122	2500	0	0	2450	0	0	0.025	4	0.025	16
2500	269.935	280.535	2500	677.059	179.515	2550	0	0	2500	0	0	0.026	2	0.026	29
2550	12.6206	21.7899	2550	311.757	54.4634	2600	0	0	2550	0	0	0.027	5	0.027	26
2600	3.79681	5.7047	2600	187.401	59.3572	2650	0	0	2600	0	0	0.028	0	0.028	18
2650	1.4024	1.29718	2650	91.4004	25.8974	2700	0	0	2650	0	0	0.029	2	0.029	30
2700	1.49969	1.35193	2700	33.0486	14.2579	2750	0	0	2700	0	0	0.03	4	0.03	22
2750	1.48706	1.3563	2750	10.9087	9.18968	2800	0	0	2750	0	0	0.031	1	0.031	15
2800	1.48732	1.35662	2800	4.46163	3.11926	2850	0	0	2800	0	0	0.032	4	0.032	45
2850	1.18977	1.15856	2850	2.05765	1.67348	2900	0	0	2850	0	0	0.033	1	0.033	19
						2950	0	0	2900	0	0	0.034	2	0.034	39
						3000	0	0	2950	0	0	0.035	3	0.035	17
						3050	0	0	3000	0	0	0.036	2	0.036	13
												0.037	6	0.037	18
												0.038	4	0.038	16
												0.039	3	0.039	23
												0.04	3	0.04	30
												0.041	2	0.041	17
												0.042	5	0.042	21
												0.043	1	0.043	13
												0.044	2	0.044	15
												0.045	1	0.045	31
												0.046	11	0.046	12
												0.047	3	0.047	11
												0.048	0	0.048	21
												0.049	1	0.049	30
												0.05	2	0.05	23
												0.051	4	0.051	25
												0.052	5	0.052	22
												0.053	1	0.053	32
												0.054	1	0.054	17
												0.055	4	0.055	10
												0.056	5	0.056	26
												0.057	7	0.057	23
												0.058	3	0.058	25
												0.059	5	0.059	18
												0.06	6	0.06	21
												0.061	2	0.061	31
												0.062	2	0.062	23
												0.063	4	0.063	14
												0.064	0	0.064	15
												0.065	3	0.065	37
												0.066	5	0.066	19
												0.067	2	0.067	19
												0.068	9	0.068	22
												0.069	1	0.069	18
												0.07	4	0.07	20
												0.071	2	0.071	33
												0.072	4	0.072	19
												0.073	7	0.073	19
												0.074	1	0.074	11
												0.075	14	0.075	10
												0.076	0	0.076	23
												0.077	4	0.077	18
												0.078	7	0.078	40
												0.079	1	0.079	15
												0.08	8	0.08	26
												0.081	1	0.081	7
												0.082	7	0.082	16
												0.083	0	0.083	16
												0.084	7	0.084	20
												0.085	0	0.085	14
												0.086	1	0.086	23
												0.087	2	0.087	19
												0.088	9	0.088	12
												0.089	2	0.089	32
												0.09	4	0.09	20
												0.091	9	0.091	17
												0.092	2	0.092	24
												0.093	2	0.093	20
												0.094	4	0.094	18
												0.095	4	0.095	24
												0.096	5	0.096	31
												0.097	5	0.097	29
												0.098	7	0.098	38
												0.099	3	0.099	25
												0.1	4	0.1	16
												0.101	2	0.101	27
												0.102	0	0.102	17
												0.103	1	0.103	25
												0.104	4	0.104	24
												0.105	0	0.105	30
												0.106	2	0.106	26
												0.107	3	0.107	16
												0.108	10	0.108	16
												0.109	4	0.109	26
												0.11	3	0.11	25
												0.111	4	0.111	28
												0.112	3	0.112	30
												0.113	0	0.113	18
												0.114	6	0.114	28
												0.115	5	0.115	26
												0.116	2	0.116	18
												0.117	1	0.117	9
												0.118	2	0.118	23
												0.119	3	0.119	14
												0.12	3	0.12	20
												0.121	4	0.121	15
												0.122	2	0.122	16
												0.123	4	0.123	20
												0.124	2	0.124	25
												0.125	0	0.125	16
												0.126	3	0.126	22
												0.127	2	0.127	33
												0.128	4	0.128	36
												0.129	7	0.129	29
												0.13	4	0.13	17
												0.131	5	0.131	26
												0.132	3	0.132	18
												0.133	3	0.133	24
												0.134	9	0.134	13
												0.135	1	0.135	32
												0.136	1	0.136	25
												0.137	1	0.137	20
												0.138	3	0.138	27
												0.139	0	0.139	16
												0.14	5	0.14	26
												0.141	2	0.141	18
												0.142	2	0.142	25
												0.143	6	0.143	34
												0.144	0	0.144	12
												0.145	2	0.145	16
												0.146	3	0.146	27
												0.147	2	0.147	30
												0.148	5	0.148	21
												0.149	2	0.149	12
												0.15	2	0.15	19
												0.151	1	0.151	23
												0.152	4	0.152	35
												0.153	7	0.153	21
												0.154	1	0.154	13
												0.155	6	0.155	29
												0.156	6	0.156	18
												0.157	4	0.157	17
												0.158	2	0.158	26
												0.159	1	0.159	22
												0.16	2	0.16	35
												0.161	3	0.161	14
												0.162	2	0.162	24
												0.163	1	0.163	20
												0.164	1	0.164	18
												0.165	4	0.165	21
												0.166	6	0.166	16
												0.167	1	0.167	22
												0.168	3	0.168	14
												0.169	4	0.169	30
												0.17	2	0.17	35
												0.171	2	0.171	22
												0.172	2	0.172	17
												0.173	10	0.173	19
												0.174	7	0.174	26
												0.175	2	0.175	19
												0.176	5	0.176	29
												0.177	3	0.177	13
												0.178	2	0.178	22
												0.179	6	0.179	23
												0.18	2	0.18	19
												0.181	5	0.181	24
												0.182	2	0.182	17
												0.183	3	0.183	23
												0.184	4	0.184	16
												0.185	2	0.185	18
												0.186	2	0.186	25
												0.187	3	0.187	21
												0.188	3	0.188	18
												0.189	3	0.189	21
												0.19	1	0.19	34
												0.191	1	0.191	24
												0.192	4	0.192	23
												0.193	7	0.193	29
												0.194	6	0.194	26
												0.195	11	0.195	15
												0.196	2	0.196	15
												0.197	0	0.197	26
												0.198	5	0.198	12
												0.199	5	0.199	16
												0.2	2	0.2	23
												0.201	8	0.201	20
												0.202	0	0.202	32
												0.203	3	0.203	12
												0.204	4	0.204	25
												0.205	3	0.205	27
												0.206	7	0.206	18
												0.207	7	0.207	13
												0.208	2	0.208	35
												0.209	2	0.209	16
												0.21	1	0.21	20
												0.211	2	0.211	14
												0.212	2	0.212	22
												0.213	2	0.213	20
												0.214	3	0.214	31
												0.215	6	0.215	19
												0.216	0	0.216	23
												0.217	9	0.217	30
												0.218	5	0.218	8
												0.219	2	0.219	16
												0.22	3	0.22	15
												0.221	2	0.221	28
												0.222	2	0.222	19
												0.223	1	0.223	12
												0.224	2	0.224	34
												0.225	1	0.225	33
												0.226	6	0.226	16
												0.227	3	0.227	17
												0.228	2	0.228	33
												0.229	4	0.229	22
												0.23	7	0.23	21
												0.231	3	0.231	34
												0.232	1	0.232	9
												0.233	4	0.233	15
												0.234	7	0.234	27
												0.235	1	0.235	25
												0.236	2	0.236	27
												0.237	3	0.237	19
												0.238	4	0.238	17
												0.239	0	0.239	18
												0.24	0	0.24	35
												0.241	3	0.241	20
												0.242	2	0.242	20
												0.243	2	0.243	24
												0.244	2	0.244	16
												0.245	2	0.245	22
												0.246	6	0.246	23
												0.247	4	0.247	18
												0.248	5	0.248	22
												0.249	0	0.249	33
												0.25	0	0.25	16
												0.251	4	0.251	21
												0.252	4	0.252	12
												0.253	1	0.253	34
												0.254	2	0.254	17
												0.255	5	0.255	18
												0.256	1	0.256	29
												0.257	2	0.257	16
												0.258	0	0.258	27
												0.259	4	0.259	18
												0.26	4	0.26	27
												0.261	3	0.261	22
												0.262	5	0.262	29
												0.263	1	0.263	20
												0.264	2	0.264	27
												0.265	3	0.265	12
												0.266	8	0.266	8
												0.267	4	0.267	25
												0.268	4	0.268	10
												0.269	3	0.269	10
												0.27	2	0.27	28
												0.271	0	0.271	28
												0.272	2	0.272	17
												0.273	2	0.273	24
												0.274	2	0.274	18
												0.275	3	0.275	15
												0.276	0	0.276	27
												0.277	4	0.277	30
												0.278	3	0.278	17
												0.279	1	0.279	18
												0.28	7	0.28	58
												0.281	9	0.281	22
												0.282	2	0.282	15
												0.283	12	0.283	28
												0.284	1	0.284	25
												0.285	3	0.285	28
												0.286	4	0.286	21
												0.287	3	0.287	27
												0.288	4	0.288	23
												0.289	2	0.289	35
												0.29	3	0.29	20
												0.291	5	0.291	27
												0.292	3	0.292	22
												0.293	1	0.293	32
												0.294	5	0.294	24
												0.295	2	0.295	20
												0.296	1	0.296	32
												0.297	9	0.297	26
												0.298	3	0.298	19
												0.299	2	0.299	36
												0.3	3	0.3	20
												0.301	5	0.301	28
												0.302	4	0.302	38
												0.303	4	0.303	20
												0.304	2	0.304	33
												0.305	2	0.305	27
												0.306	9	0.306	12
												0.307	0	0.307	19
												0.308	6	0.308	20
												0.309	3	0.309	16
												0.31	1	0.31	17
												0.311	8	0.311	22
												0.312	4	0.312	11
												0.313	3	0.313	28
												0.314	3	0.314	16
												0.315	1	0.315	25
												0.316	2	0.316	19
												0.317	8	0.317	21
												0.318	3	0.318	13
												0.319	3	0.319	23
												0.32	3	0.32	15
												0.321	3	0.321	24
												0.322	5	0.322	18
												0.323	1	0.323	18
												0.324	4	0.324	14
												0.325	6	0.325	19
												0.326	2	0.326	37
												0.327	4	0.327	32
												0.328	6	0.328	19
												0.329	2	0.329	11
												0.33	0	0.33	13
												0.331	3	0.331	28
												0.332	5	0.332	5
												0.333	3	0.333	14
												0.334	8	0.334	28
												0.335	6	0.335	31
												0.336	3	0.336	25
												0.337	1	0.337	23
												0.338	3	0.338	23
												0.339	8	0.339	24
												0.34	0	0.34	42
												0.341	2	0.341	23
												0.342	6	0.342	22
												0.343	2	0.343	10
												0.344	7	0.344	6
												0.345	1	0.345	25
												0.346	3	0.346	35
												0.347	6	0.347	9
												0.348	1	0.348	30
												0.349	3	0.349	17
												0.35	7	0.35	39
												0.351	3	0.351	28
												0.352	1	0.352	27
												0.353	2	0.353	17
												0.354	1	0.354	29
												0.355	0	0.355	18
												0.356	3	0.356	16
												0.357	17	0.357	14
												0.358	0	0.358	27
												0.359	1	0.359	33
												0.36	1	0.36	13
												0.361	3	0.361	21
												0.362	2	0.362	11
												0.363	4	0.363	31
												0.364	4	0.364	21
												0.365	5	0.365	23
												0.366	2	0.366	21
												0.367	2	0.367	16
												0.368	1	0.368	32
												0.369	5	0.369	18
												0.37	3	0.37	30
												0.371	4	0.371	33
												0.372	2	0.372	27
												0.373	4	0.373	27
												0.374	5	0.374	26
												0.375	0	0.375	28
												0.376	5	0.376	23
												0.377	1	0.377	18
												0.378	4	0.378	22
												0.379	5	0.379	12
												0.38	0	0.38	28
												0.381	0	0.381	24
												0.382	7	0.382	16
												0.383	5	0.383	17
												0.384	2	0.384	20
												0.385	3	0.385	38
												0.386	1	0.386	14
												0.387	4	0.387	23
												0.388	0	0.388	17
												0.389	2	0.389	27
												0.39	2	0.39	30
												0.391	2	0.391	11
												0.392	8	0.392	13
												0.393	1	0.393	18
												0.394	7	0.394	19
												0.395	0	0.395	16
												0.396	4	0.396	15
												0.397	1	0.397	18
												0.398	3	0.398	19
												0.399	6	0.399	23
												0.4	4	0.4	29
												0.401	4	0.401	9
												0.402	3	0.402	11
												0.403	1	0.403	21
												0.404	2	0.404	30
												0.405	2	0.405	15
												0.406	6	0.406	27
												0.407	4	0.407	19
												0.408	2	0.408	25
												0.409	5	0.409	15
												0.41	3	0.41	23
												0.411	5	0.411	18
												0.412	1	0.412	25
												0.413	0	0.413	26
												0.414	3	0.414	17
												0.415	3	0.415	6
												0.416	4	0.416	28
												0.417	2	0.417	17
												0.418	3	0.418	19
												0.419	1	0.419	12
												0.42	0	0.42	20
												0.421	1	0.421	23
												0.422	4	0.422	25
												0.423	2	0.423	13
												0.424	2	0.424	28
												0.425	3	0.425	43
												0.426	3	0.426	12
												0.427	4	0.427	12
												0.428	2	0.428	16
												0.429	2	0.429	28
												0.43	4	0.43	26
												0.431	1	0.431	28
												0.432	2	0.432	17
												0.433	4	0.433	20
												0.434	3	0.434	16
												0.435	2	0.435	16
												0.436	8	0.436	18
												0.437	3	0.437	24
												0.438	3	0.438	21
												0.439	2	0.439	19
												0.44	5	0.44	24
												0.441	7	0.441	31
												0.442	3	0.442	22
												0.443	1	0.443	29
												0.444	3	0.444	31
												0.445	5	0.445	20
												0.446	3	0.446	17
												0.447	3	0.447	12
												0.448	3	0.448	17
												0.449	2	0.449	20
												0.45	3	0.45	26
												0.451	2	0.451	19
												0.452	3	0.452	13
												0.453	2	0.453	28
												0.454	2	0.454	31
												0.455	4	0.455	26
												0.456	3	0.456	14
												0.457	1	0.457	30
												0.458	2	0.458	26
												0.459	1	0.459	26
												0.46	2	0.46	20
												0.461	2	0.461	20
												0.462	0	0.462	24
												0.463	0	0.463	13
												0.464	2	0.464	47
												0.465	6	0.465	23
												0.466	4	0.466	25
												0.467	4	0.467	21
												0.468	2	0.468	18
												0.469	4	0.469	30
												0.47	2	0.47	17
												0.471	2	0.471	12
												0.472	1	0.472	23
												0.473	3	0.473	8
												0.474	3	0.474	28
												0.475	5	0.475	9
												0.476	6	0.476	20
												0.477	3	0.477	18
												0.478	3	0.478	26
												0.479	1	0.479	14
												0.48	4	0.48	21
												0.481	2	0.481	22
												0.482	2	0.482	19
												0.483	2	0.483	24
												0.484	5	0.484	33
												0.485	5	0.485	14
												0.486	3	0.486	33
												0.487	1	0.487	16
												0.488	1	0.488	15
												0.489	3	0.489	32
												0.49	2	0.49	24
												0.491	2	0.491	23
												0.492	5	0.492	20
												0.493	3	0.493	12
												0.494	2	0.494	27
												0.495	0	0.495	21
												0.496	8	0.496	22
												0.497	2	0.497	40
												0.498	3	0.498	24
												0.499	3	0.499	39
												0.5	1	0.5	20
												0.501	1	0.501	26
												0.502	5	0.502	17
												0.503	4	0.503	28
												0.504	2	0.504	21
												0.505	4	0.505	23
												0.506	2	0.506	31
												0.507	19	0.507	22
												0.508	1	0.508	26
												0.509	3	0.509	44
												0.51	3	0.51	23
												0.511	0	0.511	23
												0.512	1	0.512	15
												0.513	4	0.513	22
												0.514	4	0.514	12
												0.515	1	0.515	16
												0.516	5	0.516	18
												0.517	4	0.517	36
												0.518	8	0.518	22
												0.519	3	0.519	33
												0.52	3	0.52	25
												0.521	5	0.521	18
												0.522	3	0.522	21
												0.523	1	0.523	32
												0.524	9	0.524	10
												0.525	1	0.525	26
												0.526	0	0.526	18
												0.527	2	0.527	22
												0.528	4	0.528	24
												0.529	1	0.529	25
												0.53	2	0.53	21
												0.531	2	0.531	24
												0.532	3	0.532	12
												0.533	1	0.533	21
												0.534	2	0.534	18
												0.535	2	0.535	10
												0.536	7	0.536	16
												0.537	4	0.537	42
												0.538	4	0.538	30
												0.539	7	0.539	28
												0.54	6	0.54	27
												0.541	2	0.541	12
												0.542	3	0.542	20
												0.543	1	0.543	31
												0.544	3	0.544	19
												0.545	7	0.545	25
												0.546	2	0.546	31
												0.547	8	0.547	29
												0.548	5	0.548	19
												0.549	2	0.549	36
												0.55	1	0.55	40
												0.551	1	0.551	21
												0.552	11	0.552	27
												0.553	1	0.553	18
												0.554	7	0.554	24
												0.555	2	0.555	19
												0.556	3	0.556	26
												0.557	6	0.557	13
												0.558	1	0.558	18
												0.559	1	0.559	35
												0.56	5	0.56	27
												0.561	1	0.561	26
												0.562	4	0.562	10
												0.563	4	0.563	26
												0.564	3	0.564	20
												0.565	3	0.565	17
												0.566	2	0.566	24
												0.567	2	0.567	17
												0.568	6	0.568	22
												0.569	4	0.569	26
												0.57	4	0.57	24
												0.571	2	0.571	20
												0.572	5	0.572	27
												0.573	2	0.573	27
												0.574	3	0.574	26
												0.575	3	0.575	13
												0.576	4	0.576	25
												0.577	2	0.577	16
												0.578	2	0.578	23
												0.579	8	0.579	22
												0.58	3	0.58	7
												0.581	4	0.581	21
												0.582	3	0.582	21
												0.583	4	0.583	21
												0.584	2	0.584	16
												0.585	3	0.585	9
												0.586	4	0.586	31
												0.587	4	0.587	31
												0.588	1	0.588	18
												0.589	0	0.589	25
												0.59	3	0.59	20
												0.591	3	0.591	25
												0.592	11	0.592	17
												0.593	9	0.593	21
												0.594	6	0.594	23
												0.595	7	0.595	28
												0.596	0	0.596	19
												0.597	5	0.597	29
												0.598	2	0.598	18
												0.599	2	0.599	16
												0.6	4	0.6	27
												0.601	5	0.601	31
												0.602	5	0.602	19
												0.603	4	0.603	16
												0.604	3	0.604	28
												0.605	0	0.605	28
												0.606	3	0.606	28
												0.607	4	0.607	16
												0.608	1	0.608	23
												0.609	4	0.609	14
												0.61	5	0.61	27
												0.611	11	0.611	43
												0.612	3	0.612	24
												0.613	6	0.613	23
												0.614	11	0.614	13
												0.615	2	0.615	15
												0.616	4	0.616	11
												0.617	2	0.617	19
												0.618	1	0.618	26
												0.619	3	0.619	25
												0.62	5	0.62	20
												0.621	1	0.621	31
												0.622	1	0.622	21
												0.623	4	0.623	25
												0.624	4	0.624	31
												0.625	0	0.625	22
												0.626	1	0.626	19
												0.627	3	0.627	19
												0.628	3	0.628	21
												0.629	6	0.629	17
												0.63	3	0.63	27
												0.631	0	0.631	21
												0.632	8	0.632	16
												0.633	1	0.633	24
												0.634	1	0.634	18
												0.635	4	0.635	9
												0.636	6	0.636	22
												0.637	4	0.637	26
												0.638	5	0.638	28
												0.639	4	0.639	20
												0.64	2	0.64	35
												0.641	4	0.641	32
												0.642	2	0.642	16
												0.643	4	0.643	27
												0.644	2	0.644	54
												0.645	4	0.645	20
												0.646	4	0.646	18
												0.647	6	0.647	25
												0.648	6	0.648	17
												0.649	0	0.649	19
												0.65	2	0.65	37
												0.651	4	0.651	22
												0.652	1	0.652	24
												0.653	3	0.653	15
												0.654	1	0.654	10
												0.655	2	0.655	16
												0.656	5	0.656	18
												0.657	0	0.657	18
												0.658	5	0.658	15
												0.659	6	0.659	39
												0.66	3	0.66	25
												0.661	2	0.661	25
												0.662	2	0.662	36
												0.663	4	0.663	18
												0.664	2	0.664	27
												0.665	6	0.665	31
												0.666	6	0.666	22
												0.667	3	0.667	18
												0.668	2	0.668	17
												0.669	6	0.669	23
												0.67	0	0.67	19
												0.671	4	0.671	21
												0.672	1	0.672	9
												0.673	16	0.673	25
												0.674	2	0.674	23
												0.675	4	0.675	26
												0.676	5	0.676	16
												0.677	0	0.677	30
												0.678	2	0.678	47
												0.679	3	0.679	17
												0.68	2	0.68	13
												0.681	1	0.681	20
												0.682	1	0.682	28
												0.683	4	0.683	30
												0.684	4	0.684	13
												0.685	8	0.685	31
												0.686	9	0.686	17
												0.687	3	0.687	28
												0.688	7	0.688	21
												0.689	1	0.689	15
												0.69	4	0.69	14
												0.691	1	0.691	21
												0.692	3	0.692	12
												0.693	1	0.693	9
												0.694	2	0.694	24
												0.695	2	0.695	21
												0.696	3	0.696	29
												0.697	5	0.697	26
												0.698	8	0.698	20
												0.699	4	0.699	29
												0.7	1	0.7	17
												0.701	3	0.701	15
												0.702	4	0.702	25
												0.703	3	0.703	19
												0.704	2	0.704	36
												0.705	1	0.705	33
												0.706	1	0.706	21
												0.707	3	0.707	23
												0.708	2	0.708	21
												0.709	4	0.709	29
												0.71	16	0.71	30
												0.711	4	0.711	25
												0.712	2	0.712	19
												0.713	2	0.713	25
												0.714	0	0.714	14
												0.715	4	0.715	18
												0.716	3	0.716	15
												0.717	1	0.717	19
												0.718	7	0.718	27
												0.719	5	0.719	28
												0.72	2	0.72	30
												0.721	3	0.721	20
												0.722	3	0.722	14
												0.723	1	0.723	14
												0.724	1	0.724	23
												0.725	2	0.725	48
												0.726	1	0.726	23
												0.727	3	0.727	6
												0.728	2	0.728	29
												0.729	2	0.729	14
												0.73	2	0.73	12
												0.731	5	0.731	28
												0.732	5	0.732	24
												0.733	3	0.733	17
												0.734	5	0.734	13
												0.735	4	0.735	14
												0.736	6	0.736	17
												0.737	4	0.737	15
												0.738	4	0.738	28
												0.739	6	0.739	23
												0.74	3	0.74	21
												0.741	0	0.741	22
												0.742	1	0.742	16
												0.743	4	0.743	21
												0.744	4	0.744	30
												0.745	7	0.745	39
												0.746	2	0.746	17
												0.747	4	0.747	18
												0.748	7	0.748	11
												0.749	5	0.749	8
												0.75	6	0.75	45
												0.751	1	0.751	16
												0.752	5	0.752	15
												0.753	4	0.753	13
												0.754	4	0.754	25
												0.755	0	0.755	22
												0.756	1	0.756	22
												0.757	13	0.757	15
												0.758	4	0.758	14
												0.759	3	0.759	20
												0.76	4	0.76	19
												0.761	3	0.761	20
												0.762	6	0.762	36
												0.763	6	0.763	25
												0.764	4	0.764	23
												0.765	2	0.765	24
												0.766	6	0.766	24
												0.767	3	0.767	26
												0.768	1	0.768	10
												0.769	3	0.769	24
												0.77	0	0.77	21
												0.771	7	0.771	24
												0.772	1	0.772	24
												0.773	7	0.773	18
												0.774	4	0.774	10
												0.775	1	0.775	28
												0.776	8	0.776	23
												0.777	2	0.777	26
												0.778	8	0.778	16
												0.779	7	0.779	23
												0.78	3	0.78	20
												0.781	2	0.781	22
												0.782	4	0.782	17
												0.783	1	0.783	38
												0.784	2	0.784	22
												0.785	4	0.785	49
												0.786	1	0.786	28
												0.787	2	0.787	19
												0.788	7	0.788	17
												0.789	13	0.789	25
												0.79	1	0.79	25
												0.791	1	0.791	8
												0.792	1	0.792	30
												0.793	3	0.793	21
												0.794	1	0.794	34
												0.795	1	0.795	30
												0.796	4	0.796	24
												0.797	1	0.797	15
												0.798	10	0.798	18
												0.799	3	0.799	16
												0.8	1	0.8	21
												0.801	1	0.801	13
												0.802	2	0.802	32
												0.803	2	0.803	22
												0.804	3	0.804	20
												0.805	4	0.805	22
												0.806	0	0.806	14
												0.807	2	0.807	34
												0.808	3	0.808	26
												0.809	3	0.809	20
												0.81	1	0.81	28
												0.811	4	0.811	22
												0.812	4	0.812	31
												0.813	4	0.813	19
												0.814	4	0.814	21
												0.815	4	0.815	21
												0.816	5	0.816	30
												0.817	1	0.817	28
												0.818	14	0.818	18
												0.819	2	0.819	17
												0.82	3	0.82	21
												0.821	2	0.821	26
												0.822	5	0.822	14
												0.823	3	0.823	19
												0.824	0	0.824	16
												0.825	4	0.825	20
												0.826	3	0.826	32
												0.827	1	0.827	21
												0.828	3	0.828	18
												0.829	3	0.829	17
												0.83	3	0.83	16
												0.831	4	0.831	23
												0.832	3	0.832	31
												0.833	0	0.833	33
												0.834	10	0.834	10
												0.835	2	0.835	14
												0.836	3	0.836	31
												0.837	2	0.837	21
												0.838	4	0.838	26
												0.839	2	0.839	36
												0.84	6	0.84	19
												0.841	1	0.841	22
												0.842	2	0.842	20
												0.843	2	0.843	25
												0.844	4	0.844	16
												0.845	1	0.845	15
												0.846	5	0.846	25
												0.847	4	0.847	13
												0.848	2	0.848	22
												0.849	1	0.849	21
												0.85	3	0.85	36
												0.851	3	0.851	18
												0.852	1	0.852	32
												0.853	4	0.853	39
												0.854	2	0.854	25
												0.855	7	0.855	28
												0.856	3	0.856	23
												0.857	4	0.857	32
												0.858	1	0.858	33
												0.859	5	0.859	12
												0.86	2	0.86	24
												0.861	4	0.861	15
												0.862	2	0.862	24
												0.863	4	0.863	23
												0.864	5	0.864	10
												0.865	2	0.865	30
												0.866	3	0.866	19
												0.867	3	0.867	19
												0.868	2	0.868	15
												0.869	3	0.869	11
												0.87	0	0.87	28
												0.871	5	0.871	35
												0.872	3	0.872	28
												0.873	5	0.873	18
												0.874	0	0.874	19
												0.875	2	0.875	10
												0.876	6	0.876	11
												0.877	3	0.877	19
												0.878	4	0.878	34
												0.879	8	0.879	29
												0.88	3	0.88	22
												0.881	3	0.881	23
												0.882	3	0.882	21
												0.883	2	0.883	26
												0.884	1	0.884	24
												0.885	1	0.885	30
												0.886	2	0.886	20
												0.887	3	0.887	24
												0.888	1	0.888	29
												0.889	5	0.889	18
												0.89	1	0.89	30
												0.891	3	0.891	17
												0.892	1	0.892	24
												0.893	1	0.893	18
												0.894	3	0.894	23
												0.895	4	0.895	27
												0.896	4	0.896	16
												0.897	9	0.897	31
												0.898	6	0.898	12
												0.899	1	0.899	21
												0.9	2	0.9	8
												0.901	1	0.901	29
												0.902	3	0.902	17
												0.903	4	0.903	14
												0.904	2	0.904	20
												0.905	3	0.905	25
												0.906	2	0.906	17
												0.907	4	0.907	29
												0.908	7	0.908	19
												0.909	0	0.909	20
												0.91	0	0.91	23
												0.911	1	0.911	20
												0.912	0	0.912	34
												0.913	3	0.913	30
												0.914	4	0.914	22
												0.915	1	0.915	24
												0.916	2	0.916	22
												0.917	2	0.917	37
												0.918	1	0.918	17
												0.919	2	0.919	16
												0.92	2	0.92	29
												0.921	2	0.921	16
												0.922	1	0.922	24
												0.923	3	0.923	21
												0.924	4	0.924	29
												0.925	4	0.925	14
												0.926	10	0.926	21
												0.927	8	0.927	29
												0.928	7	0.928	26
												0.929	5	0.929	22
												0.93	5	0.93	26
												0.931	4	0.931	12
												0.932	8	0.932	25
												0.933	2	0.933	16
												0.934	1	0.934	14
												0.935	3	0.935	23
												0.936	0	0.936	26
												0.937	3	0.937	55
												0.938	5	0.938	23
												0.939	0	0.939	38
												0.94	2	0.94	16
												0.941	10	0.941	25
												0.942	3	0.942	19
												0.943	4	0.943	21
												0.944	2	0.944	19
												0.945	1	0.945	30
												0.946	1	0.946	27
												0.947	4	0.947	19
												0.948	4	0.948	23
												0.949	13	0.949	26
												0.95	4	0.95	26
												0.951	1	0.951	16
												0.952	4	0.952	15
												0.953	2	0.953	11
												0.954	8	0.954	22
												0.955	4	0.955	28
												0.956	4	0.956	32
												0.957	6	0.957	26
												0.958	12	0.958	29
												0.959	2	0.959	20
												0.96	1	0.96	19
												0.961	0	0.961	16
												0.962	2	0.962	17
												0.963	1	0.963	17
												0.964	4	0.964	20
												0.965	0	0.965	15
												0.966	2	0.966	28
												0.967	1	0.967	26
												0.968	6	0.968	39
												0.969	5	0.969	18
												0.97	2	0.97	12
												0.971	7	0.971	37
												0.972	0	0.972	21
												0.973	0	0.973	20
												0.974	10	0.974	19
												0.975	2	0.975	14
												0.976	4	0.976	21
												0.977	3	0.977	29
												0.978	3	0.978	13
												0.979	1	0.979	34
												0.98	3	0.98	11
												0.981	2	0.981	26
												0.982	2	0.982	19
												0.983	3	0.983	23
												0.984	3	0.984	32
												0.985	7	0.985	18
												0.986	8	0.986	15
												0.987	4	0.987	22
												0.988	10	0.988	11
												0.989	4	0.989	20
												0.99	2	0.99	28
												0.991	5	0.991	27
												0.992	4	0.992	15
												0.993	4	0.993	25
												0.994	3	0.994	27
												0.995	3	0.995	19
												0.996	5	0.996	25
												0.997	2	0.997	21
												0.998	0	0.998	13
												0.999	2	0.999	20
												1	3	1	20
												1.001	3	1.001	17
												1.002	3	1.002	23
												1.003	4	1.003	29
												1.004	8	1.004	21
												1.005	3	1.005	20
												1.006	2	1.006	18
												1.007	4	1.007	22
												1.008	2	1.008	17
												1.009	2	1.009	20
												1.01	2	1.01	41
												1.011	4	1.011	620
												1.012	3	1.012	22
												1.013	1	1.013	32
												1.014	3	1.014	20
												1.015	3	1.015	23
												1.016	2	1.016	37
												1.017	6	1.017	25
												1.018	1	1.018	28
												1.019	8	1.019	19
												1.02	0	1.02	109
												1.021	4	1.021	24
												1.022	3	1.022	14
												1.023	2	1.023	25
												1.024	2	1.024	24
												1.025	3	1.025	17
												1.026	3	1.026	19
												1.027	5	1.027	20
												1.028	3	1.028	37
												1.029	1	1.029	27
												1.03	4	1.03	26
												1.031	5	1.031	25
												1.032	4	1.032	19
												1.033	5	1.033	28
												1.034	3	1.034	33
												1.035	2	1.035	22
												1.036	2	1.036	29
												1.037	2	1.037	6
												1.038	4	1.038	38
												1.039	4	1.039	36
												1.04	3	1.04	29
												1.041	0	1.041	25
												1.042	6	1.042	18
												1.043	3	1.043	46
												1.044	6	1.044	26
												1.045	5	1.045	17
												1.046	1	1.046	14
												1.047	1	1.047	25
												1.048	4	1.048	22
												1.049	4	1.049	21
												1.05	3	1.05	27
												1.051	1	1.051	24
												1.052	1	1.052	27
												1.053	2	1.053	22
												1.054	3	1.054	22
												1.055	4	1.055	32
												1.056	5	1.056	27
												1.057	2	1.057	30
												1.058	4	1.058	19
												1.059	2	1.059	8
												1.06	9	1.06	13
												1.061	1	1.061	19
												1.062	8	1.062	21
												1.063	1	1.063	21
												1.064	1	1.064	11
												1.065	2	1.065	34
												1.066	1	1.066	26
												1.067	1	1.067	23
												1.068	6	1.068	19
												1.069	1	1.069	27
												1.07	4	1.07	26
												1.071	3	1.071	21
												1.072	1	1.072	20
												1.073	6	1.073	18
												1.074	0	1.074	26
												1.075	1	1.075	30
												1.076	4	1.076	15
												1.077	5	1.077	25
												1.078	9	1.078	27
												1.079	4	1.079	26
												1.08	9	1.08	33
												1.081	1	1.081	32
												1.082	3	1.082	28
												1.083	3	1.083	17
												1.084	6	1.084	21
												1.085	3	1.085	16
												1.086	1	1.086	15
												1.087	1	1.087	25
												1.088	2	1.088	31
												1.089	5	1.089	25
												1.09	2	1.09	34
												1.091	1	1.091	28
												1.092	2	1.092	15
												1.093	4	1.093	19
												1.094	1	1.094	20
												1.095	4	1.095	48
												1.096	2	1.096	29
												1.097	1	1.097	29
												1.098	5	1.098	33
												1.099	3	1.099	13
												1.1	2	1.1	30
												1.101	2	1.101	18
												1.102	3	1.102	24
												1.103	5	1.103	19
												1.104	4	1.104	22
												1.105	1	1.105	24
												1.106	8	1.106	25
												1.107	1	1.107	31
												1.108	3	1.108	20
												1.109	1	1.109	17
												1.11	1	1.11	21
												1.111	4	1.111	21
												1.112	0	1.112	15
												1.113	4	1.113	34
												1.114	8	1.114	23
												1.115	2	1.115	21
												1.116	9	1.116	25
												1.117	4	1.117	16
												1.118	0	1.118	22
												1.119	2	1.119	17
												1.12	7	1.12	13
												1.121	4	1.121	30
												1.122	4	1.122	18
												1.123	4	1.123	25
												1.124	5	1.124	17
												1.125	3	1.125	7
												1.126	1	1.126	29
												1.127	8	1.127	21
												1.128	8	1.128	31
												1.129	2	1.129	25
												1.13	0	1.13	20
												1.131	2	1.131	28
												1.132	1	1.132	44
												1.133	3	1.133	16
												1.134	3	1.134	21
												1.135	3	1.135	25
												1.136	1	1.136	18
												1.137	4	1.137	21
												1.138	3	1.138	13
												1.139	1	1.139	35
												1.14	2	1.14	17
												1.141	9	1.141	24
												1.142	2	1.142	25
												1.143	4	1.143	20
												1.144	1	1.144	34
												1.145	3	1.145	33
												1.146	3	1.146	21
												1.147	3	1.147	18
												1.148	1	1.148	29
												1.149	2	1.149	19
												1.15	1	1.15	24
												1.151	5	1.151	24
												1.152	2	1.152	44
												1.153	4	1.153	19
												1.154	4	1.154	28
												1.155	2	1.155	20
												1.156	1	1.156	17
												1.157	1	1.157	23
												1.158	5	1.158	17
												1.159	2	1.159	31
												1.16	4	1.16	20
												1.161	3	1.161	24
												1.162	4	1.162	19
												1.163	1	1.163	18
												1.164	4	1.164	20
												1.165	5	1.165	27
												1.166	3	1.166	28
												1.167	4	1.167	46
												1.168	3	1.168	23
												1.169	4	1.169	18
												1.17	4	1.17	11
												1.171	7	1.171	28
												1.172	4	1.172	14
												1.173	5	1.173	14
												1.174	0	1.174	20
												1.175	3	1.175	23
												1.176	1	1.176	32
												1.177	4	1.177	40
												1.178	0	1.178	31
												1.179	5	1.179	16
												1.18	2	1.18	29
												1.181	2	1.181	18
												1.182	3	1.182	14
												1.183	5	1.183	22
												1.184	16	1.184	29
												1.185	2	1.185	31
												1.186	2	1.186	34
												1.187	3	1.187	19
												1.188	8	1.188	24
												1.189	8	1.189	21
												1.19	0	1.19	27
												1.191	1	1.191	22
												1.192	2	1.192	11
												1.193	3	1.193	19
												1.194	2	1.194	10
												1.195	5	1.195	21
												1.196	4	1.196	38
												1.197	4	1.197	24
												1.198	1	1.198	25
												1.199	3	1.199	10
												1.2	6	1.2	29
												1.201	3	1.201	22
												1.202	6	1.202	14
												1.203	1	1.203	15
												1.204	4	1.204	18
												1.205	1	1.205	29
												1.206	3	1.206	26
												1.207	4	1.207	34
												1.208	0	1.208	27
												1.209	4	1.209	21
												1.21	3	1.21	35
												1.211	2	1.211	33
												1.212	2	1.212	19
												1.213	2	1.213	22
												1.214	0	1.214	54
												1.215	10	1.215	20
												1.216	2	1.216	25
												1.217	2	1.217	22
												1.218	4	1.218	15
												1.219	6	1.219	23
												1.22	1	1.22	22
												1.221	2	1.221	33
												1.222	0	1.222	19
												1.223	9	1.223	27
												1.224	4	1.224	17
												1.225	1	1.225	14
												1.226	7	1.226	26
												1.227	6	1.227	23
												1.228	5	1.228	22
												1.229	0	1.229	34
												1.23	5	1.23	21
												1.231	5	1.231	22
												1.232	2	1.232	30
												1.233	1	1.233	25
												1.234	1	1.234	17
												1.235	2	1.235	19
												1.236	3	1.236	31
												1.237	4	1.237	22
												1.238	0	1.238	27
												1.239	5	1.239	20
												1.24	1	1.24	28
												1.241	4	1.241	17
												1.242	3	1.242	32
												1.243	3	1.243	26
												1.244	4	1.244	16
												1.245	4	1.245	32
												1.246	7	1.246	25
												1.247	2	1.247	26
												1.248	1	1.248	11
												1.249	4	1.249	20
												1.25	5	1.25	35
												1.251	8	1.251	24
												1.252	2	1.252	34
												1.253	1	1.253	29
												1.254	2	1.254	22
												1.255	3	1.255	18
												1.256	3	1.256	15
												1.257	2	1.257	24
												1.258	4	1.258	28
												1.259	3	1.259	15
												1.26	0	1.26	22
												1.261	0	1.261	27
												1.262	2	1.262	10
												1.263	3	1.263	20
												1.264	2	1.264	34
												1.265	7	1.265	39
												1.266	2	1.266	24
												1.267	0	1.267	22
												1.268	1	1.268	27
												1.269	1	1.269	20
												1.27	2	1.27	29
												1.271	2	1.271	14
												1.272	1	1.272	28
												1.273	1	1.273	17
												1.274	4	1.274	26
												1.275	5	1.275	35
												1.276	1	1.276	17
												1.277	2	1.277	22
												1.278	2	1.278	36
												1.279	0	1.279	33
												1.28	5	1.28	24
												1.281	8	1.281	30
												1.282	3	1.282	26
												1.283	3	1.283	17
												1.284	5	1.284	23
												1.285	3	1.285	33
												1.286	4	1.286	24
												1.287	2	1.287	19
												1.288	7	1.288	25
												1.289	3	1.289	26
												1.29	4	1.29	19
												1.291	5	1.291	27
												1.292	3	1.292	13
												1.293	5	1.293	14
												1.294	5	1.294	13
												1.295	2	1.295	26
												1.296	2	1.296	27
												1.297	3	1.297	12
												1.298	5	1.298	16
												1.299	1	1.299	21
												1.3	2	1.3	25
												1.301	0	1.301	15
												1.302	0	1.302	27
												1.303	2	1.303	25
												1.304	0	1.304	21
												1.305	0	1.305	13
												1.306	5	1.306	16
												1.307	7	1.307	25
												1.308	0	1.308	32
												1.309	8	1.309	20
												1.31	1	1.31	19
												1.311	4	1.311	26
												1.312	5	1.312	26
												1.313	5	1.313	14
												1.314	5	1.314	11
												1.315	2	1.315	19
												1.316	6	1.316	37
												1.317	6	1.317	31
												1.318	5	1.318	28
												1.319	1	1.319	32
												1.32	2	1.32	20
												1.321	4	1.321	28
												1.322	1	1.322	26
												1.323	4	1.323	35
												1.324	7	1.324	636
												1.325	1	1.325	23
												1.326	2	1.326	12
												1.327	2	1.327	28
												1.328	4	1.328	16
												1.329	1	1.329	24
												1.33	4	1.33	26
												1.331	3	1.331	24
												1.332	2	1.332	21
												1.333	6	1.333	15
												1.334	2	1.334	25
												1.335	3	1.335	15
												1.336	3	1.336	20
												1.337	4	1.337	12
												1.338	0	1.338	27
												1.339	1	1.339	25
												1.34	1	1.34	22
												1.341	1	1.341	20
												1.342	2	1.342	16
												1.343	5	1.343	15
												1.344	5	1.344	30
												1.345	4	1.345	27
												1.346	5	1.346	19
												1.347	6	1.347	26
												1.348	8	1.348	14
												1.349	6	1.349	23
												1.35	1	1.35	19
												1.351	3	1.351	23
												1.352	2	1.352	25
												1.353	1	1.353	22
												1.354	3	1.354	13
												1.355	3	1.355	26
												1.356	2	1.356	30
												1.357	2	1.357	35
												1.358	1	1.358	33
												1.359	2	1.359	25
												1.36	3	1.36	17
												1.361	4	1.361	20
												1.362	3	1.362	27
												1.363	3	1.363	23
												1.364	5	1.364	33
												1.365	3	1.365	21
												1.366	4	1.366	16
												1.367	3	1.367	27
												1.368	5	1.368	21
												1.369	6	1.369	20
												1.37	1	1.37	26
												1.371	0	1.371	18
												1.372	1	1.372	20
												1.373	1	1.373	18
												1.374	1	1.374	16
												1.375	0	1.375	14
												1.376	2	1.376	14
												1.377	4	1.377	24
												1.378	5	1.378	43
												1.379	1	1.379	24
												1.38	2	1.38	28
												1.381	2	1.381	24
												1.382	1	1.382	25
												1.383	3	1.383	22
												1.384	1	1.384	28
												1.385	3	1.385	17
												1.386	5	1.386	24
												1.387	4	1.387	20
												1.388	3	1.388	21
												1.389	1	1.389	11
												1.39	0	1.39	14
												1.391	4	1.391	30
												1.392	6	1.392	22
												1.393	2	1.393	14
												1.394	1	1.394	17
												1.395	1	1.395	29
												1.396	3	1.396	22
												1.397	5	1.397	15
												1.398	5	1.398	27
												1.399	8	1.399	35
												1.4	4	1.4	19
												1.401	16	1.401	17
												1.402	4	1.402	25
												1.403	1	1.403	19
												1.404	1	1.404	17
												1.405	5	1.405	35
												1.406	7	1.406	30
												1.407	2	1.407	12
												1.408	3	1.408	16
												1.409	6	1.409	21
												1.41	2	1.41	35
												1.411	2	1.411	29
												1.412	10	1.412	23
												1.413	7	1.413	5
												1.414	3	1.414	25
												1.415	2	1.415	17
												1.416	2	1.416	29
												1.417	3	1.417	30
												1.418	8	1.418	21
												1.419	1	1.419	35
												1.42	3	1.42	27
												1.421	4	1.421	70
												1.422	6	1.422	55
												1.423	1	1.423	24
												1.424	3	1.424	37
												1.425	2	1.425	26
												1.426	4	1.426	28
												1.427	1	1.427	47
												1.428	2	1.428	34
												1.429	2	1.429	28
												1.43	4	1.43	14
												1.431	0	1.431	27
												1.432	2	1.432	21
												1.433	4	1.433	8
												1.434	2	1.434	15
												1.435	8	1.435	22
												1.436	5	1.436	24
												1.437	3	1.437	22
												1.438	4	1.438	31
												1.439	3	1.439	24
												1.44	2	1.44	34
												1.441	0	1.441	24
												1.442	3	1.442	23
												1.443	4	1.443	23
												1.444	1	1.444	15
												1.445	2	1.445	24
												1.446	4	1.446	14
												1.447	5	1.447	13
												1.448	0	1.448	13
												1.449	6	1.449	22
												1.45	1	1.45	33
												1.451	0	1.451	37
												1.452	2	1.452	22
												1.453	1	1.453	21
												1.454	4	1.454	23
												1.455	3	1.455	27
												1.456	1	1.456	30
												1.457	7	1.457	14
												1.458	4	1.458	22
												1.459	3	1.459	21
												1.46	6	1.46	15
												1.461	2	1.461	30
												1.462	2	1.462	21
												1.463	9	1.463	31
												1.464	1	1.464	28
												1.465	3	1.465	34
												1.466	0	1.466	26
												1.467	1	1.467	28
												1.468	1	1.468	16
												1.469	0	1.469	24
												1.47	2	1.47	20
												1.471	10	1.471	14
												1.472	2	1.472	24
												1.473	1	1.473	19
												1.474	3	1.474	21
												1.475	7	1.475	22
												1.476	4	1.476	20
												1.477	5	1.477	16
												1.478	7	1.478	14
												1.479	4	1.479	24
												1.48	0	1.48	22
												1.481	8	1.481	29
												1.482	2	1.482	22
												1.483	6	1.483	11
												1.484	3	1.484	20
												1.485	3	1.485	23
												1.486	6	1.486	35
												1.487	2	1.487	19
												1.488	5	1.488	29
												1.489	0	1.489	19
												1.49	4	1.49	13
												1.491	3	1.491	19
												1.492	4	1.492	31
												1.493	0	1.493	24
												1.494	6	1.494	22
												1.495	5	1.495	23
												1.496	2	1.496	24
												1.497	1	1.497	19
												1.498	1	1.498	21
												1.499	3	1.499	13
												1.5	4	1.5	20
												1.501	1	1.501	24
												1.502	5	1.502	21
												1.503	4	1.503	43
												1.504	4	1.504	16
												1.505	2	1.505	28
												1.506	1	1.506	18
												1.507	9	1.507	14
												1.508	2	1.508	27
												1.509	7	1.509	22
												1.51	2	1.51	21
												1.511	4	1.511	18
												1.512	4	1.512	18
												1.513	6	1.513	18
												1.514	3	1.514	18
												1.515	2	1.515	10
												1.516	9	1.516	13
												1.517	2	1.517	28
												1.518	2	1.518	27
												1.519	3	1.519	27
												1.52	0	1.52	23
												1.521	3	1.521	33
												1.522	5	1.522	18
												1.523	5	1.523	28
												1.524	6	1.524	17
												1.525	4	1.525	25
												1.526	3	1.526	14
												1.527	2	1.527	24
												1.528	1	1.528	23
												1.529	3	1.529	18
												1.53	1	1.53	30
												1.531	1	1.531	15
												1.532	1	1.532	22
												1.533	2	1.533	17
												1.534	3	1.534	39
												1.535	0	1.535	15
												1.536	0	1.536	43
												1.537	4	1.537	26
												1.538	1	1.538	24
												1.539	1	1.539	75
												1.54	2	1.54	26
												1.541	1	1.541	26
												1.542	1	1.542	36
												1.543	2	1.543	27
												1.544	5	1.544	39
												1.545	0	1.545	19
												1.546	3	1.546	14
												1.547	2	1.547	20
												1.548	1	1.548	32
												1.549	5	1.549	21
												1.55	2	1.55	13
												1.551	1	1.551	18
												1.552	3	1.552	24
												1.553	5	1.553	30
												1.554	3	1.554	27
												1.555	3	1.555	29
												1.556	4	1.556	24
												1.557	2	1.557	27
												1.558	3	1.558	36
												1.559	5	1.559	40
												1.56	2	1.56	28
												1.561	4	1.561	21
												1.562	2	1.562	18
												1.563	7	1.563	19
												1.564	2	1.564	33
												1.565	3	1.565	29
												1.566	4	1.566	24
												1.567	3	1.567	17
												1.568	8	1.568	31
												1.569	1	1.569	27
												1.57	4	1.57	13
												1.571	4	1.571	25
												1.572	4	1.572	25
												1.573	2	1.573	25
												1.574	4	1.574	16
												1.575	7	1.575	29
												1.576	3	1.576	15
												1.577	0	1.577	12
												1.578	3	1.578	25
												1.579	5	1.579	20
												1.58	7	1.58	14
												1.581	2	1.581	27
												1.582	4	1.582	26
												1.583	3	1.583	37
												1.584	8	1.584	16
												1.585	1	1.585	23
												1.586	6	1.586	30
												1.587	0	1.587	17
												1.588	6	1.588	12
												1.589	3	1.589	18
												1.59	3	1.59	28
												1.591	2	1.591	23
												1.592	4	1.592	31
												1.593	3	1.593	29
												1.594	2	1.594	27
												1.595	1	1.595	22
												1.596	2	1.596	30
												1.597	2	1.597	23
												1.598	2	1.598	20
												1.599	2	1.599	24
												1.6	2	1.6	32
												1.601	2	1.601	26
												1.602	2	1.602	21
												1.603	2	1.603	22
												1.604	2	1.604	28
												1.605	0	1.605	30
												1.606	1	1.606	22
												1.607	1	1.607	28
												1.608	1	1.608	20
												1.609	2	1.609	30
												1.61	4	1.61	21
												1.611	2	1.611	27
												1.612	3	1.612	30
												1.613	5	1.613	3
												1.614	2	1.614	23
												1.615	3	1.615	40
												1.616	2	1.616	18
												1.617	4	1.617	32
												1.618	1	1.618	37
												1.619	3	1.619	26
												1.62	3	1.62	36
												1.621	5	1.621	46
												1.622	2	1.622	20
												1.623	2	1.623	22
												1.624	2	1.624	25
												1.625	1	1.625	13
												1.626	9	1.626	23
												1.627	1	1.627	31
												1.628	3	1.628	27
												1.629	3	1.629	25
												1.63	4	1.63	16
												1.631	0	1.631	26
												1.632	3	1.632	32
												1.633	3	1.633	29
												1.634	0	1.634	27
												1.635	5	1.635	29
												1.636	5	1.636	19
												1.637	4	1.637	29
												1.638	4	1.638	32
												1.639	0	1.639	34
												1.64	5	1.64	38
												1.641	3	1.641	21
												1.642	2	1.642	27
												1.643	3	1.643	35
												1.644	0	1.644	25
												1.645	3	1.645	11
												1.646	0	1.646	34
												1.647	3	1.647	23
												1.648	1	1.648	26
												1.649	2	1.649	35
												1.65	3	1.65	27
												1.651	7	1.651	27
												1.652	2	1.652	26
												1.653	6	1.653	26
												1.654	4	1.654	16
												1.655	2	1.655	27
												1.656	0	1.656	17
												1.657	3	1.657	17
												1.658	4	1.658	15
												1.659	4	1.659	35
												1.66	6	1.66	36
												1.661	11	1.661	17
												1.662	2	1.662	22
												1.663	1	1.663	29
												1.664	4	1.664	15
												1.665	3	1.665	25
												1.666	2	1.666	25
												1.667	3	1.667	19
												1.668	1	1.668	30
												1.669	1	1.669	24
												1.67	4	1.67	30
												1.671	5	1.671	39
												1.672	3	1.672	28
												1.673	3	1.673	27
												1.674	5	1.674	16
												1.675	5	1.675	9
												1.676	4	1.676	17
												1.677	3	1.677	13
												1.678	5	1.678	24
												1.679	1	1.679	16
												1.68	7	1.68	40
												1.681	0	1.681	39
												1.682	4	1.682	21
												1.683	4	1.683	18
												1.684	2	1.684	32
												1.685	4	1.685	18
												1.686	6	1.686	23
												1.687	4	1.687	23
												1.688	5	1.688	12
												1.689	1	1.689	15
												1.69	2	1.69	20
												1.691	8	1.691	16
												1.692	4	1.692	34
												1.693	5	1.693	17
												1.694	2	1.694	30
												1.695	0	1.695	20
												1.696	3	1.696	26
												1.697	2	1.697	24
												1.698	0	1.698	30
												1.699	0	1.699	32
												1.7	1	1.7	30
												1.701	2	1.701	15
												1.702	5	1.702	25
												1.703	6	1.703	17
												1.704	0	1.704	23
												1.705	11	1.705	28
												1.706	3	1.706	44
												1.707	3	1.707	18
												1.708	4	1.708	25
												1.709	1	1.709	18
												1.71	2	1.71	15
												1.711	2	1.711	16
												1.712	7	1.712	28
												1.713	7	1.713	26
												1.714	0	1.714	20
												1.715	1	1.715	22
												1.716	3	1.716	21
												1.717	1	1.717	18
												1.718	3	1.718	26
												1.719	11	1.719	26
												1.72	6	1.72	36
												1.721	1	1.721	20
												1.722	3	1.722	24
												1.723	5	1.723	41
												1.724	3	1.724	34
												1.725	7	1.725	16
												1.726	0	1.726	13
												1.727	4	1.727	33
												1.728	0	1.728	22
												1.729	9	1.729	13
												1.73	7	1.73	16
												1.731	4	1.731	38
												1.732	3	1.732	21
												1.733	4	1.733	21
												1.734	7	1.734	37
												1.735	4	1.735	27
												1.736	5	1.736	19
												1.737	1	1.737	23
												1.738	0	1.738	28
												1.739	4	1.739	15
												1.74	4	1.74	17
												1.741	4	1.741	25
												1.742	4	1.742	15
												1.743	2	1.743	17
												1.744	1	1.744	19
												1.745	4	1.745	20
												1.746	0	1.746	16
												1.747	3	1.747	17
												1.748	1	1.748	16
												1.749	3	1.749	20
												1.75	8	1.75	27
												1.751	0	1.751	24
												1.752	3	1.752	37
												1.753	2	1.753	31
												1.754	6	1.754	23
												1.755	3	1.755	26
												1.756	5	1.756	27
												1.757	1	1.757	27
												1.758	2	1.758	19
												1.759	3	1.759	18
												1.76	3	1.76	19
												1.761	3	1.761	26
												1.762	2	1.762	32
												1.763	0	1.763	17
												1.764	2	1.764	15
												1.765	9	1.765	33
												1.766	1	1.766	27
												1.767	2	1.767	27
												1.768	0	1.768	20
												1.769	2	1.769	20
												1.77	5	1.77	20
												1.771	3	1.771	19
												1.772	5	1.772	21
												1.773	5	1.773	20
												1.774	4	1.774	14
												1.775	3	1.775	17
												1.776	7	1.776	26
												1.777	7	1.777	40
												1.778	2	1.778	21
												1.779	1	1.779	21
												1.78	5	1.78	37
												1.781	4	1.781	29
												1.782	3	1.782	31
												1.783	5	1.783	24
												1.784	3	1.784	31
												1.785	0	1.785	43
												1.786	4	1.786	28
												1.787	4	1.787	14
												1.788	5	1.788	21
												1.789	1	1.789	18
												1.79	5	1.79	17
												1.791	1	1.791	23
												1.792	1	1.792	36
												1.793	2	1.793	13
												1.794	2	1.794	21
												1.795	4	1.795	14
												1.796	1	1.796	38
												1.797	1	1.797	36
												1.798	5	1.798	17
												1.799	3	1.799	21
												1.8	4	1.8	17
												1.801	3	1.801	21
												1.802	3	1.802	25
												1.803	2	1.803	20
												1.804	1	1.804	28
												1.805	1	1.805	25
												1.806	5	1.806	20
												1.807	3	1.807	24
												1.808	3	1.808	15
												1.809	4	1.809	29
												1.81	4	1.81	14
												1.811	6	1.811	27
												1.812	5	1.812	32
												1.813	1	1.813	11
												1.814	2	1.814	35
												1.815	3	1.815	21
												1.816	4	1.816	35
												1.817	13	1.817	33
												1.818	4	1.818	30
												1.819	9	1.819	21
												1.82	6	1.82	17
												1.821	0	1.821	12
												1.822	5	1.822	31
												1.823	2	1.823	15
												1.824	0	1.824	29
												1.825	5	1.825	15
												1.826	9	1.826	19
												1.827	3	1.827	30
												1.828	2	1.828	26
												1.829	4	1.829	18
												1.83	6	1.83	13
												1.831	8	1.831	19
												1.832	7	1.832	33
												1.833	3	1.833	10
												1.834	4	1.834	12
												1.835	1	1.835	41
												1.836	2	1.836	24
												1.837	3	1.837	18
												1.838	3	1.838	19
												1.839	3	1.839	22
												1.84	4	1.84	25
												1.841	4	1.841	18
												1.842	3	1.842	11
												1.843	0	1.843	28
												1.844	3	1.844	22
												1.845	9	1.845	34
												1.846	3	1.846	29
												1.847	5	1.847	23
												1.848	6	1.848	27
												1.849	7	1.849	21
												1.85	4	1.85	21
												1.851	8	1.851	24
												1.852	4	1.852	13
												1.853	1	1.853	17
												1.854	2	1.854	24
												1.855	4	1.855	34
												1.856	2	1.856	34
												1.857	10	1.857	13
												1.858	3	1.858	20
												1.859	2	1.859	28
												1.86	1	1.86	24
												1.861	0	1.861	16
												1.862	1	1.862	28
												1.863	4	1.863	48
												1.864	1	1.864	12
												1.865	10	1.865	28
												1.866	7	1.866	17
												1.867	4	1.867	13
												1.868	4	1.868	23
												1.869	4	1.869	17
												1.87	2	1.87	17
												1.871	2	1.871	16
												1.872	0	1.872	15
												1.873	3	1.873	42
												1.874	3	1.874	21
												1.875	3	1.875	27
												1.876	3	1.876	26
												1.877	4	1.877	22
												1.878	3	1.878	21
												1.879	1	1.879	20
												1.88	2	1.88	38
												1.881	2	1.881	16
												1.882	6	1.882	25
												1.883	2	1.883	27
												1.884	5	1.884	18
												1.885	0	1.885	25
												1.886	4	1.886	28
												1.887	3	1.887	27
												1.888	4	1.888	23
												1.889	2	1.889	21
												1.89	3	1.89	14
												1.891	5	1.891	20
												1.892	2	1.892	25
												1.893	1	1.893	27
												1.894	0	1.894	16
												1.895	5	1.895	22
												1.896	7	1.896	25
												1.897	0	1.897	19
												1.898	5	1.898	19
												1.899	7	1.899	27
												1.9	0	1.9	14
												1.901	4	1.901	26
												1.902	2	1.902	38
												1.903	3	1.903	12
												1.904	1	1.904	6
												1.905	5	1.905	31
												1.906	7	1.906	17
												1.907	5	1.907	31
												1.908	5	1.908	17
												1.909	2	1.909	30
												1.91	4	1.91	22
												1.911	4	1.911	30
												1.912	1	1.912	18
												1.913	2	1.913	19
												1.914	14	1.914	17
												1.915	7	1.915	19
												1.916	3	1.916	34
												1.917	0	1.917	41
												1.918	0	1.918	38
												1.919	2	1.919	31
												1.92	11	1.92	18
												1.921	0	1.921	25
												1.922	0	1.922	31
												1.923	4	1.923	14
												1.924	2	1.924	21
												1.925	3	1.925	14
												1.926	8	1.926	18
												1.927	5	1.927	21
												1.928	2	1.928	34
												1.929	3	1.929	18
												1.93	2	1.93	30
												1.931	3	1.931	30
												1.932	1	1.932	26
												1.933	1	1.933	20
												1.934	1	1.934	16
												1.935	3	1.935	22
												1.936	4	1.936	13
												1.937	12	1.937	24
												1.938	6	1.938	33
												1.939	1	1.939	31
												1.94	4	1.94	23
												1.941	4	1.941	10
												1.942	6	1.942	21
												1.943	2	1.943	16
												1.944	2	1.944	24
												1.945	3	1.945	32
												1.946	0	1.946	20
												1.947	3	1.947	30
												1.948	6	1.948	36
												1.949	3	1.949	26
												1.95	2	1.95	22
												1.951	1	1.951	14
												1.952	4	1.952	23
												1.953	7	1.953	22
												1.954	5	1.954	27
												1.955	7	1.955	19
												1.956	4	1.956	19
												1.957	4	1.957	26
												1.958	6	1.958	28
												1.959	3	1.959	23
												1.96	4	1.96	19
												1.961	3	1.961	35
												1.962	4	1.962	29
												1.963	1	1.963	30
												1.964	3	1.964	33
												1.965	3	1.965	23
												1.966	2	1.966	22
												1.967	2	1.967	21
												1.968	1	1.968	19
												1.969	2	1.969	26
												1.97	3	1.97	23
												1.971	0	1.971	25
												1.972	2	1.972	11
												1.973	2	1.973	37
												1.974	6	1.974	28
												1.975	2	1.975	28
												1.976	2	1.976	26
												1.977	2	1.977	31
												1.978	2	1.978	29
												1.979	3	1.979	12
												1.98	4	1.98	21
												1.981	0	1.981	23
												1.982	3	1.982	16
												1.983	8	1.983	14
												1.984	10	1.984	26
												1.985	2	1.985	20
												1.986	1	1.986	17
												1.987	0	1.987	26
												1.988	1	1.988	32
												1.989	1	1.989	31
												1.99	3	1.99	19
												1.991	4	1.991	29
												1.992	13	1.992	12
												1.993	3	1.993	22
												1.994	1	1.994	37
												1.995	4	1.995	21
[truncated: 29,125 more rows]

## Sheet: Figure 7
Figure 7
Figure 7c (magenta)	aptamer only		Figure 7c (blue)	aptamer + FUS		Figure 7c (blue histogram)	aptamer + FUS		Figure 7d (magenta)	aptamer only	Figure 7d (blue)	aptamer + FUS
	mean	standard deviation		mean	standard deviation		mean	standard deviation
channel position / µm	average photon counts / kHz	average photon counts / kHz	channel position / µm	average photon counts / kHz	average photon counts / kHz	channel position / µm	detected condensates	detected condensates	time / s	photons / kHz	time / s	photons / kHz
1340	1.71359	1.51257	1232.5	28.4415	7.83137	1297.5	0	0	0	195	0	4080
1372.5	1.86628	1.61945	1265	40.747	25.4866	1330	0	0	0.001	220	0.001	4034
1465	4.85742	3.87687	1297.5	78.3853	59.5212	1362.5	1	1.41421	0.002	229	0.002	4119
1497.5	5.18923	4.43084	1330	177.512	114.055	1395	2.33333	2.62467	0.003	232	0.003	4013
1590	93.1977	20.9066	1362.5	369.892	192.154	1427.5	2	0	0.004	215	0.004	4065
1622.5	155.598	42.6213	1395	654.386	240.072	1460	6.33333	3.39935	0.005	205	0.005	4054
1655	305.7	59.8909	1427.5	1066.61	257.549	1492.5	4.66667	2.0548	0.006	257	0.006	4110
1687.5	504.874	99.5879	1460	1676.26	252.583	1525	7.33333	2.62467	0.007	249	0.007	4218
1720	727.627	88.2666	1492.5	2315.25	310.149	1557.5	12	1.63299	0.008	201	0.008	4070
1752.5	1053.36	126.523	1525	2971.65	248.212	1590	16	2.94392	0.009	259	0.009	4121
1785	1674.55	203.581	1557.5	3701.67	415.057	1622.5	22	7.78888	0.01	226	0.01	4047
1817.5	2271.76	276.168	1590	4385.41	322.636	1655	29	6.97615	0.011	186	0.011	4143
1850	3186.9	350.319	1622.5	4507.81	453.142	1687.5	42.3333	11.7284	0.012	206	0.012	4148
1882.5	3783.31	635.164	1655	4402.25	211	1720	24.6667	19.2585	0.013	239	0.013	4061
1915	4797.61	542.28	1687.5	3693.72	293.877	1752.5	15.3333	21.6846	0.014	194	0.014	4090
1947.5	5769.24	504.58	1720	2691.31	334.694	1785	0	0	0.015	238	0.015	4172
1980	5865.18	495.63	1752.5	1541.66	354.82	1817.5	0	0	0.016	202	0.016	4053
2012.5	5173.58	447.356	1785	589.1	279.935	1850	0	0	0.017	201	0.017	4121
2045	4037.72	286.619	1817.5	311.987	169.457	1882.5	0	0	0.018	234	0.018	4147
2077.5	3486.88	273.657	1850	250.891	60.7669	1915	0	0	0.019	226	0.019	4028
2110	3023.72	171.729	1882.5	285.087	48.4207	1947.5	0	0	0.02	222	0.02	4114
2142.5	2670.02	160.531	1915	397.502	75.7825	1980	0	0	0.021	220	0.021	4035
2175	2358.28	141.388	1947.5	769.067	191.974	2012.5	0	0	0.022	194	0.022	3890
2207.5	2079.08	155.922	1980	964.313	230.527	2045	0	0	0.023	231	0.023	4146
2240	1735.35	120.176	2012.5	727.305	135.737	2077.5	0	0	0.024	226	0.024	4173
2272.5	1595.46	135.985	2045	463.125	166.104	2110	0	0	0.025	224	0.025	4076
2305	1451.61	138.265	2077.5	251.756	123.006	2142.5	0	0	0.026	240	0.026	4111
2337.5	1250.98	153.166	2110	208.195	102.777	2175	0	0	0.027	201	0.027	3998
2370	1078.14	158.463	2142.5	165.204	89.929	2207.5	0	0	0.028	158	0.028	4063
2402.5	916.418	146.894	2175	124.953	56.0132	2240	0	0	0.029	173	0.029	4041
2435	731.28	146.016	2207.5	93.2295	46.3783	2272.5	0	0	0.03	167	0.03	4006
2467.5	599.499	133.925	2240	73.0726	35.8187	2305	0	0	0.031	193	0.031	4077
2500	503.733	128.714	2272.5	61.9326	30.8733	2337.5	0	0	0.032	284	0.032	4071
2532.5	360.889	100.895	2305	50.3811	25.5484	2370	0	0	0.033	196	0.033	4104
2565	268.143	99.5835	2337.5	41.9786	21.8303	2402.5	0	0	0.034	233	0.034	4201
2597.5	163.529	64.1027	2370	34.046	18.3763	2435	0	0	0.035	247	0.035	4017
			2402.5	26.9368	16.44	2467.5	0	0	0.036	243	0.036	4048
			2435	21.0336	13.3252	2500	0	0	0.037	173	0.037	4197
			2467.5	16.8987	11.7091	2578.98	0	0	0.038	219	0.038	3948
			2500	9.31507	6.15227				0.039	249	0.039	3979
			2532.5	6.0478	4.57544				0.04	174	0.04	4080
									0.041	186	0.041	4157
									0.042	205	0.042	3939
									0.043	214	0.043	4153
									0.044	156	0.044	4074
									0.045	193	0.045	4081
									0.046	242	0.046	4018
									0.047	224	0.047	4018
									0.048	187	0.048	3972
									0.049	188	0.049	3985
									0.05	248	0.05	4060
									0.051	200	0.051	4097
									0.052	226	0.052	4144
									0.053	199	0.053	4065
									0.054	250	0.054	3969
									0.055	155	0.055	3976
									0.056	204	0.056	3997
									0.057	164	0.057	4128
									0.058	176	0.058	3965
									0.059	168	0.059	4099
									0.06	155	0.06	4146
									0.061	201	0.061	4051
									0.062	195	0.062	4052
									0.063	248	0.063	4173
									0.064	225	0.064	3895
									0.065	197	0.065	4014
									0.066	185	0.066	4129
									0.067	190	0.067	3991
									0.068	216	0.068	4168
									0.069	185	0.069	4138
									0.07	164	0.07	4154
									0.071	233	0.071	4160
									0.072	247	0.072	4018
									0.073	184	0.073	4119
									0.074	278	0.074	4137
									0.075	197	0.075	4014
									0.076	224	0.076	4208
									0.077	230	0.077	4072
									0.078	267	0.078	4122
									0.079	242	0.079	4049
									0.08	233	0.08	4064
									0.081	235	0.081	3952
									0.082	255	0.082	4016
									0.083	289	0.083	4131
									0.084	233	0.084	4009
									0.085	207	0.085	4206
									0.086	195	0.086	3967
									0.087	225	0.087	4071
									0.088	263	0.088	3997
									0.089	255	0.089	4195
									0.09	183	0.09	4012
									0.091	213	0.091	4110
									0.092	223	0.092	3989
									0.093	221	0.093	4042
									0.094	245	0.094	4110
									0.095	207	0.095	3899
									0.096	236	0.096	4122
									0.097	234	0.097	3965
									0.098	259	0.098	4078
									0.099	185	0.099	4127
									0.1	283	0.1	4111
									0.101	221	0.101	4164
									0.102	202	0.102	4159
									0.103	205	0.103	4043
									0.104	160	0.104	3968
									0.105	253	0.105	3974
									0.106	297	0.106	3953
									0.107	177	0.107	4113
									0.108	184	0.108	4079
									0.109	190	0.109	4028
									0.11	167	0.11	3992
									0.111	183	0.111	4032
									0.112	260	0.112	4058
									0.113	204	0.113	3852
									0.114	166	0.114	4138
									0.115	213	0.115	4040
									0.116	251	0.116	4021
									0.117	221	0.117	4117
									0.118	185	0.118	3983
									0.119	253	0.119	4182
									0.12	230	0.12	4141
									0.121	183	0.121	4107
									0.122	208	0.122	4076
									0.123	199	0.123	4121
									0.124	218	0.124	4049
									0.125	200	0.125	4014
									0.126	155	0.126	4028
									0.127	186	0.127	3936
									0.128	185	0.128	4079
									0.129	171	0.129	4157
									0.13	217	0.13	3985
									0.131	267	0.131	4024
									0.132	179	0.132	4165
									0.133	214	0.133	4028
									0.134	226	0.134	4079
									0.135	158	0.135	3901
									0.136	252	0.136	4082
									0.137	179	0.137	3902
									0.138	200	0.138	3982
									0.139	141	0.139	4009
									0.14	221	0.14	4066
									0.141	254	0.141	4096
									0.142	180	0.142	4092
									0.143	203	0.143	4099
									0.144	216	0.144	4195
									0.145	257	0.145	3948
									0.146	218	0.146	4047
									0.147	145	0.147	4083
									0.148	197	0.148	4007
									0.149	146	0.149	4188
									0.15	224	0.15	4093
									0.151	195	0.151	3913
									0.152	215	0.152	4000
									0.153	165	0.153	3952
									0.154	183	0.154	4183
									0.155	182	0.155	4075
									0.156	220	0.156	4127
									0.157	224	0.157	4285
									0.158	194	0.158	4188
									0.159	240	0.159	4173
									0.16	194	0.16	4174
									0.161	198	0.161	4135
									0.162	195	0.162	4065
									0.163	204	0.163	4024
									0.164	161	0.164	4192
									0.165	167	0.165	4132
									0.166	208	0.166	4130
									0.167	250	0.167	4203
									0.168	288	0.168	4181
									0.169	164	0.169	4325
									0.17	256	0.17	4197
									0.171	233	0.171	4288
									0.172	219	0.172	4142
									0.173	223	0.173	4097
									0.174	222	0.174	4007
									0.175	186	0.175	4333
									0.176	209	0.176	4092
									0.177	240	0.177	4142
									0.178	181	0.178	4132
									0.179	244	0.179	3985
									0.18	247	0.18	4161
									0.181	250	0.181	4075
									0.182	168	0.182	4150
									0.183	206	0.183	4234
									0.184	219	0.184	4225
									0.185	247	0.185	4201
									0.186	194	0.186	4164
									0.187	203	0.187	4188
									0.188	195	0.188	4132
									0.189	157	0.189	4068
									0.19	192	0.19	4133
									0.191	135	0.191	4304
									0.192	193	0.192	4167
									0.193	223	0.193	4202
									0.194	203	0.194	4079
									0.195	197	0.195	4350
									0.196	216	0.196	4185
									0.197	217	0.197	4149
									0.198	189	0.198	4233
									0.199	209	0.199	4161
									0.2	161	0.2	4242
									0.201	161	0.201	4098
									0.202	237	0.202	4206
									0.203	171	0.203	4039
									0.204	183	0.204	4149
									0.205	199	0.205	4162
									0.206	169	0.206	4188
									0.207	166	0.207	4189
									0.208	143	0.208	4042
									0.209	219	0.209	4137
									0.21	181	0.21	4189
									0.211	171	0.211	4104
									0.212	224	0.212	4086
									0.213	208	0.213	4090
									0.214	241	0.214	4297
									0.215	218	0.215	4097
									0.216	202	0.216	4121
									0.217	201	0.217	4085
									0.218	190	0.218	4210
									0.219	242	0.219	4180
									0.22	153	0.22	4206
									0.221	216	0.221	4070
									0.222	216	0.222	4121
									0.223	172	0.223	4317
									0.224	229	0.224	4101
									0.225	180	0.225	4046
									0.226	149	0.226	4071
									0.227	219	0.227	4083
									0.228	155	0.228	4161
									0.229	231	0.229	4141
									0.23	225	0.23	4013
									0.231	195	0.231	4054
									0.232	158	0.232	4106
									0.233	172	0.233	4155
									0.234	185	0.234	4255
									0.235	205	0.235	4107
									0.236	175	0.236	4280
									0.237	251	0.237	4291
									0.238	206	0.238	4059
									0.239	205	0.239	4184
									0.24	201	0.24	4154
									0.241	196	0.241	4217
									0.242	181	0.242	4210
									0.243	164	0.243	4137
									0.244	205	0.244	4238
									0.245	210	0.245	4195
									0.246	193	0.246	4144
									0.247	199	0.247	4196
									0.248	187	0.248	4204
									0.249	191	0.249	4108
									0.25	217	0.25	4023
									0.251	215	0.251	4120
									0.252	146	0.252	4073
									0.253	226	0.253	4195
									0.254	257	0.254	4115
									0.255	187	0.255	4035
									0.256	176	0.256	4163
									0.257	158	0.257	4156
									0.258	189	0.258	4187
									0.259	185	0.259	4247
									0.26	211	0.26	4126
									0.261	182	0.261	4169
									0.262	178	0.262	4274
									0.263	188	0.263	4131
									0.264	168	0.264	4018
									0.265	218	0.265	4106
									0.266	179	0.266	4144
									0.267	155	0.267	4235
									0.268	226	0.268	4270
									0.269	198	0.269	4200
									0.27	176	0.27	4198
									0.271	194	0.271	3982
									0.272	170	0.272	4141
									0.273	228	0.273	4047
									0.274	209	0.274	4108
									0.275	182	0.275	4062
									0.276	181	0.276	4142
									0.277	196	0.277	4163
									0.278	229	0.278	4411
									0.279	271	0.279	4231
									0.28	216	0.28	4267
									0.281	157	0.281	4133
									0.282	175	0.282	4414
									0.283	176	0.283	4239
									0.284	198	0.284	4208
									0.285	228	0.285	4032
									0.286	161	0.286	4200
									0.287	157	0.287	4187
									0.288	205	0.288	4192
									0.289	210	0.289	4140
									0.29	236	0.29	4054
									0.291	240	0.291	4176
									0.292	197	0.292	4177
									0.293	198	0.293	4177
									0.294	156	0.294	4174
									0.295	214	0.295	4198
									0.296	230	0.296	4282
									0.297	156	0.297	4158
									0.298	173	0.298	4177
									0.299	183	0.299	4214
									0.3	143	0.3	4112
									0.301	249	0.301	4133
									0.302	182	0.302	4113
									0.303	183	0.303	4049
									0.304	194	0.304	4189
									0.305	262	0.305	4168
									0.306	206	0.306	4339
									0.307	193	0.307	4273
									0.308	195	0.308	4080
									0.309	174	0.309	4079
									0.31	151	0.31	4216
									0.311	237	0.311	4170
									0.312	241	0.312	4201
									0.313	176	0.313	4180
									0.314	235	0.314	4013
									0.315	207	0.315	4236
									0.316	207	0.316	4161
									0.317	198	0.317	4209
									0.318	153	0.318	4232
									0.319	170	0.319	4339
									0.32	253	0.32	4212
									0.321	163	0.321	4210
									0.322	166	0.322	4218
									0.323	188	0.323	4347
									0.324	173	0.324	4064
									0.325	223	0.325	4252
									0.326	186	0.326	4119
									0.327	175	0.327	4094
									0.328	239	0.328	4112
									0.329	171	0.329	4224
									0.33	175	0.33	4256
									0.331	187	0.331	4235
									0.332	168	0.332	4177
									0.333	221	0.333	4433
									0.334	180	0.334	4118
									0.335	211	0.335	4212
									0.336	176	0.336	4240
									0.337	195	0.337	4125
									0.338	212	0.338	4201
									0.339	264	0.339	4075
									0.34	160	0.34	3913
									0.341	178	0.341	4258
									0.342	180	0.342	4282
									0.343	250	0.343	4165
									0.344	232	0.344	4187
									0.345	182	0.345	4190
									0.346	171	0.346	4300
									0.347	218	0.347	4216
									0.348	197	0.348	4259
									0.349	141	0.349	4121
									0.35	161	0.35	4106
									0.351	231	0.351	4325
									0.352	198	0.352	4251
									0.353	242	0.353	4013
									0.354	263	0.354	4224
									0.355	275	0.355	4221
									0.356	216	0.356	4149
									0.357	170	0.357	4152
									0.358	137	0.358	4351
									0.359	162	0.359	4135
									0.36	226	0.36	4340
									0.361	219	0.361	4190
									0.362	176	0.362	4112
									0.363	223	0.363	4226
									0.364	205	0.364	4235
									0.365	140	0.365	4310
									0.366	146	0.366	4290
									0.367	127	0.367	4209
									0.368	165	0.368	4298
									0.369	169	0.369	4068
									0.37	167	0.37	4216
									0.371	162	0.371	4295
									0.372	182	0.372	4314
									0.373	223	0.373	4284
									0.374	171	0.374	4180
									0.375	213	0.375	4367
									0.376	165	0.376	4184
									0.377	176	0.377	4332
									0.378	235	0.378	4017
									0.379	143	0.379	4283
									0.38	243	0.38	4135
									0.381	172	0.381	4254
									0.382	209	0.382	4129
									0.383	184	0.383	4264
									0.384	203	0.384	4099
									0.385	160	0.385	4230
									0.386	124	0.386	4294
									0.387	140	0.387	4270
									0.388	152	0.388	4100
									0.389	160	0.389	4138
									0.39	181	0.39	4286
									0.391	231	0.391	4318
									0.392	145	0.392	4188
									0.393	187	0.393	4171
									0.394	185	0.394	3986
									0.395	191	0.395	4303
									0.396	160	0.396	4276
									0.397	183	0.397	4236
									0.398	181	0.398	4246
									0.399	244	0.399	4269
									0.4	181	0.4	4345
									0.401	203	0.401	4144
									0.402	169	0.402	4137
									0.403	194	0.403	4320
									0.404	181	0.404	4252
									0.405	139	0.405	4271
									0.406	128	0.406	4223
									0.407	189	0.407	4298
									0.408	170	0.408	4624
									0.409	177	0.409	4455
									0.41	197	0.41	4336
									0.411	202	0.411	4332
									0.412	183	0.412	4192
									0.413	165	0.413	4242
									0.414	198	0.414	4487
									0.415	174	0.415	4608
									0.416	153	0.416	4487
									0.417	238	0.417	4296
									0.418	166	0.418	4467
									0.419	177	0.419	4390
									0.42	169	0.42	4208
									0.421	208	0.421	4118
									0.422	203	0.422	4300
									0.423	180	0.423	4234
									0.424	221	0.424	4348
									0.425	154	0.425	4261
									0.426	180	0.426	4441
									0.427	192	0.427	4384
									0.428	201	0.428	4323
									0.429	281	0.429	4232
									0.43	164	0.43	4506
									0.431	182	0.431	4341
									0.432	204	0.432	4265
									0.433	208	0.433	4272
									0.434	133	0.434	4390
									0.435	181	0.435	4346
									0.436	227	0.436	4355
									0.437	205	0.437	4344
									0.438	148	0.438	4381
									0.439	160	0.439	4265
									0.44	182	0.44	4308
									0.441	160	0.441	4218
									0.442	183	0.442	4280
									0.443	116	0.443	4345
									0.444	242	0.444	4300
									0.445	212	0.445	4319
									0.446	181	0.446	4330
									0.447	195	0.447	4211
									0.448	223	0.448	4157
									0.449	213	0.449	4471
									0.45	179	0.45	4280
									0.451	194	0.451	4226
									0.452	218	0.452	4364
									0.453	185	0.453	4265
									0.454	217	0.454	4271
									0.455	186	0.455	4353
									0.456	213	0.456	4195
									0.457	238	0.457	4417
									0.458	185	0.458	4313
									0.459	211	0.459	4207
									0.46	177	0.46	4106
									0.461	182	0.461	4155
									0.462	193	0.462	4209
									0.463	195	0.463	4346
									0.464	162	0.464	4399
									0.465	207	0.465	4302
									0.466	179	0.466	4370
									0.467	172	0.467	4614
									0.468	167	0.468	4677
									0.469	169	0.469	4424
									0.47	207	0.47	4182
									0.471	163	0.471	4293
									0.472	209	0.472	4339
									0.473	189	0.473	4355
									0.474	190	0.474	4216
									0.475	186	0.475	4368
									0.476	158	0.476	4275
									0.477	180	0.477	4400
									0.478	152	0.478	4398
									0.479	218	0.479	4437
									0.48	197	0.48	4252
									0.481	206	0.481	4405
									0.482	181	0.482	4243
									0.483	239	0.483	4289
									0.484	174	0.484	4438
									0.485	169	0.485	4318
									0.486	163	0.486	4343
									0.487	194	0.487	4258
									0.488	221	0.488	4230
									0.489	176	0.489	4248
									0.49	206	0.49	4345
									0.491	173	0.491	4182
									0.492	199	0.492	4354
									0.493	148	0.493	4257
									0.494	191	0.494	4318
									0.495	187	0.495	4313
									0.496	163	0.496	4331
									0.497	218	0.497	4209
									0.498	160	0.498	4492
									0.499	203	0.499	4370
									0.5	162	0.5	4318
									0.501	149	0.501	4405
									0.502	206	0.502	4275
									0.503	206	0.503	4324
									0.504	198	0.504	4267
									0.505	192	0.505	4254
									0.506	169	0.506	4346
									0.507	150	0.507	4318
									0.508	227	0.508	4360
									0.509	137	0.509	4312
									0.51	185	0.51	4263
									0.511	162	0.511	4258
									0.512	206	0.512	4248
									0.513	167	0.513	4260
									0.514	200	0.514	4204
									0.515	154	0.515	4201
									0.516	141	0.516	4474
									0.517	184	0.517	4198
									0.518	140	0.518	4190
									0.519	195	0.519	4266
									0.52	166	0.52	4145
									0.521	134	0.521	4275
									0.522	166	0.522	4388
									0.523	157	0.523	4420
									0.524	144	0.524	4411
									0.525	199	0.525	4295
									0.526	171	0.526	4289
									0.527	215	0.527	4198
									0.528	141	0.528	4109
									0.529	137	0.529	4150
									0.53	162	0.53	4207
									0.531	133	0.531	4232
									0.532	209	0.532	4224
									0.533	177	0.533	4324
									0.534	158	0.534	4182
									0.535	186	0.535	4219
									0.536	189	0.536	4298
									0.537	196	0.537	4385
									0.538	205	0.538	4335
									0.539	133	0.539	4312
									0.54	162	0.54	4177
									0.541	189	0.541	4319
									0.542	183	0.542	4336
									0.543	167	0.543	4143
									0.544	185	0.544	4129
									0.545	158	0.545	4271
									0.546	248	0.546	4225
									0.547	215	0.547	4218
									0.548	167	0.548	4223
									0.549	186	0.549	4321
									0.55	180	0.55	4398
									0.551	223	0.551	4450
									0.552	146	0.552	4216
									0.553	203	0.553	4181
									0.554	194	0.554	4193
									0.555	218	0.555	4188
									0.556	241	0.556	4190
									0.557	167	0.557	4391
									0.558	207	0.558	4130
									0.559	197	0.559	4379
									0.56	165	0.56	4334
									0.561	236	0.561	4292
									0.562	199	0.562	4248
									0.563	189	0.563	4394
									0.564	191	0.564	4354
									0.565	168	0.565	4213
									0.566	208	0.566	4346
									0.567	126	0.567	4272
									0.568	172	0.568	4243
									0.569	133	0.569	4290
									0.57	129	0.57	4376
									0.571	163	0.571	4186
									0.572	182	0.572	4189
									0.573	157	0.573	4468
									0.574	233	0.574	4507
									0.575	207	0.575	4413
									0.576	204	0.576	4291
									0.577	161	0.577	4233
									0.578	118	0.578	4427
									0.579	161	0.579	4364
									0.58	156	0.58	4195
									0.581	198	0.581	4349
									0.582	259	0.582	4351
									0.583	222	0.583	7453
									0.584	154	0.584	9507
									0.585	172	0.585	4351
									0.586	215	0.586	4138
									0.587	221	0.587	4218
									0.588	163	0.588	4391
									0.589	171	0.589	4310
									0.59	149	0.59	4231
									0.591	178	0.591	4298
									0.592	187	0.592	4199
									0.593	226	0.593	4355
									0.594	178	0.594	4356
									0.595	214	0.595	4351
									0.596	153	0.596	4293
									0.597	156	0.597	4351
									0.598	152	0.598	4387
									0.599	145	0.599	4242
									0.6	152	0.6	4314
									0.601	178	0.601	4274
									0.602	164	0.602	4245
									0.603	211	0.603	4370
									0.604	158	0.604	4266
									0.605	191	0.605	4449
									0.606	152	0.606	4206
									0.607	156	0.607	4274
									0.608	182	0.608	4296
									0.609	170	0.609	4356
									0.61	127	0.61	4286
									0.611	206	0.611	4258
									0.612	169	0.612	4294
									0.613	179	0.613	4296
									0.614	195	0.614	4140
									0.615	137	0.615	4222
									0.616	154	0.616	4275
									0.617	167	0.617	4260
									0.618	138	0.618	4359
									0.619	188	0.619	4191
									0.62	225	0.62	4320
									0.621	121	0.621	4426
									0.622	180	0.622	4316
									0.623	141	0.623	4442
									0.624	203	0.624	4267
									0.625	170	0.625	4234
									0.626	216	0.626	4263
									0.627	190	0.627	4367
									0.628	171	0.628	4431
									0.629	186	0.629	4341
									0.63	163	0.63	4408
									0.631	137	0.631	4362
									0.632	187	0.632	4860
									0.633	179	0.633	6017
									0.634	168	0.634	6404
									0.635	203	0.635	5576
									0.636	184	0.636	4626
									0.637	181	0.637	4382
									0.638	227	0.638	4287
									0.639	181	0.639	4202
									0.64	213	0.64	4389
									0.641	128	0.641	4360
									0.642	152	0.642	4337
									0.643	224	0.643	4395
									0.644	158	0.644	4227
									0.645	159	0.645	4421
									0.646	185	0.646	4144
									0.647	148	0.647	4336
									0.648	139	0.648	4165
									0.649	209	0.649	4374
									0.65	156	0.65	4151
									0.651	159	0.651	4288
									0.652	181	0.652	4333
									0.653	216	0.653	4208
									0.654	176	0.654	4213
									0.655	188	0.655	4399
									0.656	145	0.656	4414
									0.657	148	0.657	4643
									0.658	207	0.658	4713
									0.659	155	0.659	4451
									0.66	157	0.66	4362
									0.661	170	0.661	4282
									0.662	183	0.662	4354
									0.663	145	0.663	4301
									0.664	180	0.664	4163
									0.665	157	0.665	4196
									0.666	128	0.666	4471
									0.667	191	0.667	4271
									0.668	198	0.668	4300
									0.669	206	0.669	4419
									0.67	160	0.67	4236
									0.671	243	0.671	4305
									0.672	161	0.672	4293
									0.673	133	0.673	4326
									0.674	167	0.674	4352
									0.675	188	0.675	4440
									0.676	179	0.676	4342
									0.677	195	0.677	4438
									0.678	165	0.678	4214
									0.679	171	0.679	4299
									0.68	127	0.68	4367
									0.681	188	0.681	4321
									0.682	231	0.682	4372
									0.683	134	0.683	4461
									0.684	193	0.684	4262
									0.685	160	0.685	4634
									0.686	154	0.686	4449
									0.687	140	0.687	4334
									0.688	233	0.688	4361
									0.689	106	0.689	4322
									0.69	173	0.69	4366
									0.691	179	0.691	4247
									0.692	151	0.692	4240
									0.693	140	0.693	4304
									0.694	156	0.694	4335
									0.695	171	0.695	4153
									0.696	170	0.696	4435
									0.697	165	0.697	4262
									0.698	151	0.698	4397
									0.699	185	0.699	4346
									0.7	154	0.7	4407
									0.701	146	0.701	4172
									0.702	122	0.702	4467
									0.703	214	0.703	4473
									0.704	212	0.704	4316
									0.705	166	0.705	4343
									0.706	149	0.706	4211
									0.707	159	0.707	4366
									0.708	160	0.708	4295
									0.709	196	0.709	4373
									0.71	154	0.71	4268
									0.711	132	0.711	4493
									0.712	179	0.712	4206
									0.713	154	0.713	4295
									0.714	183	0.714	4360
									0.715	207	0.715	4374
									0.716	201	0.716	4357
									0.717	182	0.717	4335
									0.718	203	0.718	4297
									0.719	171	0.719	4228
									0.72	198	0.72	4321
									0.721	181	0.721	4256
									0.722	141	0.722	4222
									0.723	166	0.723	4276
									0.724	152	0.724	4283
									0.725	121	0.725	4200
									0.726	145	0.726	4199
									0.727	189	0.727	4374
									0.728	145	0.728	4481
									0.729	197	0.729	5533
									0.73	135	0.73	4182
									0.731	175	0.731	4304
									0.732	134	0.732	4208
									0.733	153	0.733	4384
									0.734	109	0.734	4386
									0.735	156	0.735	4406
									0.736	162	0.736	4269
									0.737	147	0.737	4359
									0.738	180	0.738	4358
									0.739	138	0.739	4144
									0.74	161	0.74	4442
									0.741	205	0.741	4265
									0.742	175	0.742	4472
									0.743	224	0.743	4408
									0.744	134	0.744	4244
									0.745	153	0.745	4350
									0.746	184	0.746	4360
									0.747	130	0.747	4419
									0.748	163	0.748	4250
									0.749	133	0.749	4382
									0.75	165	0.75	4442
									0.751	161	0.751	4274
									0.752	250	0.752	4249
									0.753	186	0.753	4332
									0.754	155	0.754	4365
									0.755	170	0.755	4194
									0.756	122	0.756	4206
									0.757	143	0.757	4449
									0.758	144	0.758	4302
									0.759	153	0.759	4406
									0.76	161	0.76	4277
									0.761	159	0.761	4434
									0.762	177	0.762	4389
									0.763	151	0.763	4290
									0.764	158	0.764	4400
									0.765	228	0.765	4420
									0.766	202	0.766	4402
									0.767	125	0.767	4464
									0.768	233	0.768	4320
									0.769	186	0.769	4387
									0.77	211	0.77	4317
									0.771	173	0.771	4192
									0.772	150	0.772	4440
									0.773	194	0.773	4297
									0.774	165	0.774	4393
									0.775	173	0.775	4465
									0.776	136	0.776	4294
									0.777	173	0.777	4218
									0.778	174	0.778	4403
									0.779	189	0.779	4417
									0.78	173	0.78	4366
									0.781	165	0.781	4536
									0.782	181	0.782	4430
									0.783	188	0.783	4222
									0.784	161	0.784	4381
									0.785	139	0.785	4433
									0.786	183	0.786	4356
									0.787	154	0.787	4303
									0.788	162	0.788	4488
									0.789	182	0.789	4500
									0.79	141	0.79	4311
									0.791	155	0.791	4367
									0.792	150	0.792	4283
									0.793	184	0.793	4516
									0.794	131	0.794	4791
									0.795	167	0.795	4428
									0.796	164	0.796	4418
									0.797	150	0.797	4546
									0.798	203	0.798	4412
									0.799	169	0.799	4291
									0.8	176	0.8	4302
									0.801	194	0.801	4333
									0.802	173	0.802	4337
									0.803	145	0.803	4372
									0.804	180	0.804	4468
									0.805	157	0.805	4379
									0.806	136	0.806	4231
									0.807	157	0.807	4379
									0.808	173	0.808	4398
									0.809	182	0.809	4240
									0.81	128	0.81	4303
									0.811	136	0.811	4373
									0.812	178	0.812	4373
									0.813	200	0.813	4420
									0.814	170	0.814	4317
									0.815	195	0.815	4337
									0.816	166	0.816	4251
									0.817	151	0.817	4224
									0.818	212	0.818	4399
									0.819	106	0.819	4304
									0.82	174	0.82	4412
									0.821	163	0.821	4288
									0.822	174	0.822	4346
									0.823	166	0.823	4385
									0.824	153	0.824	4286
									0.825	175	0.825	4397
									0.826	174	0.826	4412
									0.827	191	0.827	4520
									0.828	169	0.828	4386
									0.829	166	0.829	4318
									0.83	139	0.83	4339
									0.831	166	0.831	4409
									0.832	143	0.832	4449
									0.833	140	0.833	4300
									0.834	177	0.834	4386
									0.835	137	0.835	4377
									0.836	141	0.836	4159
									0.837	150	0.837	4400
									0.838	172	0.838	4381
									0.839	169	0.839	4310
									0.84	173	0.84	4369
									0.841	167	0.841	4307
									0.842	149	0.842	4410
									0.843	164	0.843	4483
									0.844	233	0.844	4253
									0.845	171	0.845	4306
									0.846	200	0.846	4442
									0.847	135	0.847	4236
									0.848	184	0.848	4299
									0.849	115	0.849	4234
									0.85	181	0.85	4288
									0.851	168	0.851	4291
									0.852	169	0.852	4466
									0.853	178	0.853	4318
									0.854	145	0.854	4366
									0.855	186	0.855	4362
									0.856	137	0.856	4319
									0.857	151	0.857	4262
									0.858	188	0.858	4351
									0.859	152	0.859	4353
									0.86	165	0.86	4598
									0.861	169	0.861	4362
									0.862	167	0.862	4257
									0.863	184	0.863	4557
									0.864	214	0.864	7011
									0.865	170	0.865	4202
									0.866	173	0.866	4301
									0.867	205	0.867	4370
									0.868	149	0.868	4225
									0.869	204	0.869	4358
									0.87	157	0.87	4393
									0.871	164	0.871	4205
									0.872	182	0.872	4311
									0.873	147	0.873	4347
									0.874	194	0.874	4228
									0.875	162	0.875	4316
									0.876	170	0.876	4348
									0.877	143	0.877	4334
									0.878	130	0.878	4311
									0.879	143	0.879	4408
									0.88	149	0.88	4485
									0.881	254	0.881	4233
									0.882	178	0.882	4324
									0.883	207	0.883	4345
									0.884	165	0.884	4361
									0.885	181	0.885	4274
									0.886	167	0.886	4398
									0.887	158	0.887	4236
									0.888	187	0.888	4368
									0.889	196	0.889	4415
									0.89	156	0.89	4399
									0.891	178	0.891	4450
									0.892	149	0.892	4313
									0.893	193	0.893	4415
									0.894	152	0.894	4307
									0.895	203	0.895	4393
									0.896	124	0.896	4608
									0.897	147	0.897	4407
									0.898	170	0.898	4427
									0.899	142	0.899	4387
									0.9	139	0.9	4353
									0.901	211	0.901	4372
									0.902	229	0.902	4338
									0.903	155	0.903	4471
									0.904	162	0.904	4377
									0.905	168	0.905	4336
									0.906	157	0.906	4318
									0.907	153	0.907	4285
									0.908	149	0.908	4428
									0.909	131	0.909	4351
									0.91	193	0.91	4315
									0.911	195	0.911	4281
									0.912	168	0.912	4332
									0.913	113	0.913	4259
									0.914	148	0.914	4397
									0.915	136	0.915	4340
									0.916	180	0.916	4337
									0.917	130	0.917	4394
									0.918	199	0.918	4349
									0.919	161	0.919	4326
									0.92	231	0.92	4349
									0.921	158	0.921	4327
									0.922	169	0.922	4277
									0.923	207	0.923	4273
									0.924	152	0.924	4285
									0.925	172	0.925	4395
									0.926	182	0.926	4199
									0.927	179	0.927	4285
									0.928	152	0.928	4356
									0.929	131	0.929	4262
									0.93	185	0.93	4209
									0.931	171	0.931	4174
									0.932	167	0.932	4292
									0.933	143	0.933	4200
									0.934	178	0.934	4241
									0.935	163	0.935	4214
									0.936	206	0.936	4261
									0.937	204	0.937	4502
									0.938	168	0.938	4246
									0.939	178	0.939	4263
									0.94	132	0.94	4374
									0.941	152	0.941	4289
									0.942	163	0.942	4300
									0.943	171	0.943	4369
									0.944	185	0.944	4182
									0.945	154	0.945	4352
									0.946	175	0.946	4226
									0.947	168	0.947	4395
									0.948	212	0.948	4296
									0.949	125	0.949	4285
									0.95	197	0.95	4344
									0.951	174	0.951	4288
									0.952	132	0.952	4288
									0.953	144	0.953	4275
									0.954	172	0.954	4258
									0.955	184	0.955	4264
									0.956	271	0.956	4394
									0.957	173	0.957	4371
									0.958	147	0.958	4413
									0.959	209	0.959	4460
									0.96	178	0.96	4275
									0.961	188	0.961	4406
									0.962	143	0.962	4284
									0.963	165	0.963	4263
									0.964	167	0.964	4307
									0.965	141	0.965	4303
									0.966	185	0.966	4421
									0.967	221	0.967	4272
									0.968	147	0.968	4317
									0.969	152	0.969	4205
									0.97	190	0.97	4183
									0.971	154	0.971	4154
									0.972	161	0.972	4177
									0.973	158	0.973	4359
									0.974	218	0.974	4382
									0.975	136	0.975	4431
									0.976	192	0.976	4397
									0.977	116	0.977	4282
									0.978	188	0.978	4250
									0.979	154	0.979	4248
									0.98	218	0.98	4214
									0.981	152	0.981	4183
									0.982	137	0.982	4439
									0.983	196	0.983	4232
									0.984	163	0.984	4452
									0.985	226	0.985	4413
									0.986	179	0.986	4271
									0.987	117	0.987	4450
									0.988	144	0.988	4554
									0.989	178	0.989	4361
									0.99	215	0.99	4265
									0.991	146	0.991	4200
									0.992	149	0.992	4300
									0.993	171	0.993	4330
									0.994	189	0.994	4298
									0.995	197	0.995	4235
									0.996	173	0.996	4324
									0.997	209	0.997	4553
									0.998	210	0.998	4226
									0.999	157	0.999	4275
									1	157	1	4345
									1.001	210	1.001	4287
									1.002	123	1.002	4298
									1.003	130	1.003	4219
									1.004	219	1.004	4125
									1.005	193	1.005	4453
									1.006	160	1.006	4355
									1.007	163	1.007	4319
									1.008	132	1.008	4192
									1.009	244	1.009	4309
									1.01	152	1.01	4303
									1.011	188	1.011	4150
									1.012	157	1.012	4274
									1.013	171	1.013	4214
									1.014	162	1.014	4312
									1.015	159	1.015	4321
									1.016	174	1.016	4332
									1.017	166	1.017	4172
									1.018	166	1.018	4254
									1.019	159	1.019	4333
									1.02	159	1.02	4328
									1.021	221	1.021	4292
									1.022	170	1.022	4354
									1.023	197	1.023	4290
									1.024	154	1.024	4389
									1.025	181	1.025	4246
									1.026	177	1.026	4294
									1.027	106	1.027	4298
									1.028	146	1.028	4275
									1.029	152	1.029	4300
									1.03	137	1.03	4301
									1.031	141	1.031	4249
									1.032	196	1.032	4441
									1.033	159	1.033	4252
									1.034	172	1.034	4164
									1.035	175	1.035	4450
									1.036	153	1.036	4315
									1.037	147	1.037	4197
									1.038	155	1.038	4285
									1.039	197	1.039	4285
									1.04	139	1.04	4315
									1.041	139	1.041	4312
									1.042	208	1.042	4477
									1.043	172	1.043	4306
									1.044	158	1.044	4377
									1.045	186	1.045	4299
									1.046	218	1.046	4367
									1.047	134	1.047	4390
									1.048	180	1.048	4392
									1.049	188	1.049	4251
									1.05	185	1.05	4443
									1.051	184	1.051	4322
									1.052	181	1.052	4454
									1.053	197	1.053	4244
									1.054	152	1.054	4224
									1.055	167	1.055	4441
									1.056	174	1.056	4412
									1.057	175	1.057	4387
									1.058	213	1.058	4418
									1.059	127	1.059	4366
									1.06	137	1.06	4416
									1.061	184	1.061	4423
									1.062	147	1.062	4207
									1.063	170	1.063	4268
									1.064	178	1.064	4450
									1.065	183	1.065	4255
									1.066	181	1.066	4346
									1.067	185	1.067	4398
									1.068	118	1.068	4283
									1.069	171	1.069	4281
									1.07	207	1.07	4398
									1.071	170	1.071	4429
									1.072	168	1.072	4326
									1.073	193	1.073	4349
									1.074	162	1.074	4245
									1.075	129	1.075	4461
									1.076	172	1.076	4349
									1.077	150	1.077	4104
									1.078	163	1.078	4355
									1.079	157	1.079	4378
									1.08	157	1.08	4419
									1.081	165	1.081	4428
									1.082	156	1.082	4317
									1.083	163	1.083	4359
									1.084	146	1.084	4265
									1.085	177	1.085	4254
									1.086	159	1.086	4397
									1.087	167	1.087	4421
									1.088	138	1.088	4351
									1.089	166	1.089	4302
									1.09	205	1.09	4452
									1.091	135	1.091	4429
									1.092	134	1.092	4215
									1.093	152	1.093	4204
									1.094	154	1.094	4298
									1.095	125	1.095	4233
									1.096	196	1.096	4473
									1.097	142	1.097	4445
									1.098	160	1.098	4254
									1.099	194	1.099	4245
									1.1	201	1.1	4153
									1.101	198	1.101	4337
									1.102	160	1.102	4391
									1.103	156	1.103	4367
									1.104	139	1.104	4453
									1.105	141	1.105	4470
									1.106	187	1.106	4500
									1.107	190	1.107	4324
									1.108	187	1.108	4291
									1.109	130	1.109	4229
									1.11	199	1.11	4360
									1.111	201	1.111	4372
									1.112	173	1.112	4402
									1.113	201	1.113	4334
									1.114	139	1.114	4381
									1.115	189	1.115	4334
									1.116	109	1.116	4314
									1.117	186	1.117	4413
									1.118	205	1.118	4234
									1.119	178	1.119	4083
									1.12	142	1.12	4357
									1.121	203	1.121	4254
									1.122	212	1.122	4212
									1.123	163	1.123	4406
									1.124	154	1.124	4397
									1.125	148	1.125	4251
									1.126	134	1.126	4520
									1.127	156	1.127	4339
									1.128	119	1.128	4390
									1.129	175	1.129	4447
									1.13	124	1.13	4423
									1.131	135	1.131	4310
									1.132	184	1.132	4437
									1.133	154	1.133	4426
									1.134	172	1.134	4255
									1.135	164	1.135	4297
									1.136	165	1.136	4397
									1.137	163	1.137	4422
									1.138	152	1.138	4417
									1.139	170	1.139	4324
									1.14	190	1.14	4402
									1.141	157	1.141	4212
									1.142	165	1.142	4513
									1.143	173	1.143	4388
									1.144	166	1.144	4167
									1.145	131	1.145	4436
									1.146	170	1.146	4500
									1.147	155	1.147	4478
									1.148	150	1.148	4406
									1.149	149	1.149	4483
									1.15	161	1.15	4601
									1.151	143	1.151	4348
									1.152	174	1.152	4493
									1.153	226	1.153	4272
									1.154	186	1.154	4456
									1.155	187	1.155	4300
									1.156	138	1.156	4450
									1.157	219	1.157	4542
									1.158	183	1.158	4435
									1.159	193	1.159	4503
									1.16	132	1.16	4300
									1.161	159	1.161	4322
									1.162	122	1.162	4342
									1.163	160	1.163	4336
									1.164	148	1.164	4449
									1.165	222	1.165	4304
									1.166	159	1.166	4560
									1.167	153	1.167	4651
									1.168	229	1.168	4554
									1.169	230	1.169	4313
									1.17	171	1.17	4315
									1.171	175	1.171	4383
									1.172	176	1.172	4362
									1.173	147	1.173	4296
									1.174	134	1.174	4517
									1.175	176	1.175	4462
									1.176	146	1.176	4305
									1.177	188	1.177	4379
									1.178	219	1.178	4461
									1.179	206	1.179	4435
									1.18	156	1.18	4334
									1.181	170	1.181	4477
									1.182	147	1.182	4400
									1.183	138	1.183	4437
									1.184	135	1.184	4340
									1.185	163	1.185	4421
									1.186	175	1.186	4437
									1.187	172	1.187	4584
									1.188	173	1.188	4536
									1.189	154	1.189	4525
									1.19	152	1.19	4221
									1.191	159	1.191	4177
									1.192	206	1.192	4313
									1.193	179	1.193	4431
									1.194	183	1.194	4290
									1.195	185	1.195	4327
									1.196	200	1.196	4257
									1.197	160	1.197	4269
									1.198	180	1.198	4496
									1.199	202	1.199	4549
									1.2	205	1.2	4573
									1.201	194	1.201	4492
									1.202	171	1.202	4429
									1.203	191	1.203	4299
									1.204	238	1.204	4767
									1.205	150	1.205	4880
									1.206	170	1.206	4566
									1.207	173	1.207	4455
									1.208	183	1.208	4373
									1.209	176	1.209	4451
									1.21	170	1.21	4477
									1.211	203	1.211	4524
									1.212	160	1.212	4395
									1.213	214	1.213	4332
									1.214	166	1.214	4390
									1.215	172	1.215	4343
									1.216	236	1.216	4345
									1.217	195	1.217	4388
									1.218	142	1.218	4445
									1.219	154	1.219	4332
									1.22	214	1.22	4371
									1.221	133	1.221	4381
									1.222	169	1.222	4314
									1.223	182	1.223	4415
									1.224	193	1.224	4329
									1.225	143	1.225	4421
									1.226	174	1.226	4490
									1.227	132	1.227	4505
									1.228	191	1.228	4435
									1.229	197	1.229	4362
									1.23	166	1.23	4617
									1.231	166	1.231	4447
									1.232	174	1.232	4516
									1.233	193	1.233	4423
									1.234	155	1.234	4382
									1.235	198	1.235	4385
									1.236	184	1.236	4473
									1.237	155	1.237	4423
									1.238	164	1.238	4421
									1.239	226	1.239	4528
									1.24	168	1.24	4410
									1.241	224	1.241	4455
									1.242	192	1.242	4505
									1.243	244	1.243	4551
									1.244	167	1.244	4637
									1.245	184	1.245	4548
									1.246	181	1.246	4274
									1.247	167	1.247	4480
									1.248	166	1.248	4480
									1.249	201	1.249	4975
									1.25	129	1.25	4819
									1.251	128	1.251	4703
									1.252	199	1.252	4480
									1.253	211	1.253	4508
									1.254	201	1.254	4371
									1.255	199	1.255	4483
									1.256	195	1.256	4511
									1.257	215	1.257	4288
									1.258	174	1.258	4238
									1.259	165	1.259	4479
									1.26	147	1.26	4247
									1.261	191	1.261	4357
									1.262	159	1.262	4471
									1.263	176	1.263	4338
									1.264	177	1.264	4490
									1.265	238	1.265	4372
									1.266	185	1.266	4338
									1.267	164	1.267	4338
									1.268	164	1.268	4418
									1.269	168	1.269	4270
									1.27	197	1.27	4319
									1.271	163	1.271	4308
									1.272	144	1.272	4414
									1.273	169	1.273	4322
									1.274	167	1.274	4340
									1.275	128	1.275	4323
									1.276	162	1.276	4566
									1.277	214	1.277	4457
									1.278	234	1.278	4437
									1.279	209	1.279	4414
									1.28	167	1.28	4471
									1.281	155	1.281	4394
									1.282	119	1.282	4401
									1.283	186	1.283	4197
									1.284	178	1.284	4372
									1.285	166	1.285	4356
									1.286	186	1.286	4333
									1.287	235	1.287	4513
									1.288	207	1.288	4525
									1.289	192	1.289	4492
									1.29	152	1.29	4367
									1.291	121	1.291	4380
									1.292	183	1.292	4393
									1.293	149	1.293	4329
									1.294	185	1.294	4476
									1.295	207	1.295	4416
									1.296	198	1.296	4392
									1.297	232	1.297	4351
									1.298	182	1.298	4567
									1.299	183	1.299	4342
									1.3	151	1.3	4227
									1.301	165	1.301	4299
									1.302	179	1.302	4549
									1.303	223	1.303	4411
									1.304	136	1.304	4446
									1.305	153	1.305	4381
									1.306	165	1.306	4510
									1.307	168	1.307	4538
									1.308	202	1.308	4417
									1.309	163	1.309	4369
									1.31	167	1.31	4378
									1.311	160	1.311	4463
									1.312	160	1.312	4478
									1.313	191	1.313	4474
									1.314	134	1.314	4342
									1.315	122	1.315	4475
									1.316	147	1.316	4373
									1.317	193	1.317	4422
									1.318	197	1.318	4436
									1.319	136	1.319	4498
									1.32	176	1.32	4430
									1.321	151	1.321	4308
									1.322	112	1.322	4434
									1.323	169	1.323	4386
									1.324	194	1.324	4274
									1.325	188	1.325	4583
									1.326	202	1.326	4483
									1.327	158	1.327	4518
									1.328	215	1.328	4296
									1.329	221	1.329	4518
									1.33	139	1.33	4372
									1.331	151	1.331	4422
									1.332	156	1.332	4378
									1.333	139	1.333	4288
									1.334	152	1.334	4212
									1.335	198	1.335	4476
									1.336	179	1.336	4513
									1.337	158	1.337	4347
									1.338	200	1.338	4447
									1.339	184	1.339	4610
									1.34	167	1.34	4567
									1.341	111	1.341	4446
									1.342	131	1.342	4413
									1.343	223	1.343	4495
									1.344	199	1.344	4332
									1.345	186	1.345	4330
									1.346	201	1.346	4338
									1.347	171	1.347	4511
									1.348	138	1.348	4385
									1.349	227	1.349	4336
									1.35	159	1.35	4510
									1.351	173	1.351	4428
									1.352	124	1.352	4339
									1.353	153	1.353	4278
									1.354	204	1.354	4383
									1.355	146	1.355	4411
									1.356	151	1.356	4319
									1.357	163	1.357	4414
									1.358	177	1.358	4239
									1.359	145	1.359	4270
									1.36	183	1.36	4347
									1.361	180	1.361	4514
									1.362	219	1.362	4399
									1.363	156	1.363	4348
									1.364	185	1.364	4317
									1.365	180	1.365	4280
									1.366	213	1.366	4345
									1.367	214	1.367	4666
									1.368	126	1.368	4377
									1.369	187	1.369	4536
									1.37	152	1.37	4427
									1.371	171	1.371	4449
									1.372	127	1.372	4300
									1.373	200	1.373	4345
									1.374	163	1.374	4338
									1.375	213	1.375	4357
									1.376	161	1.376	4310
									1.377	233	1.377	4534
									1.378	168	1.378	4609
									1.379	161	1.379	4311
									1.38	206	1.38	4384
									1.381	187	1.381	4372
									1.382	159	1.382	4440
									1.383	215	1.383	4320
									1.384	169	1.384	4389
									1.385	135	1.385	4327
									1.386	199	1.386	4467
									1.387	202	1.387	4393
									1.388	153	1.388	4593
									1.389	174	1.389	4276
									1.39	150	1.39	4465
									1.391	206	1.391	4449
									1.392	209	1.392	4422
									1.393	168	1.393	4404
									1.394	151	1.394	4376
									1.395	167	1.395	4487
									1.396	204	1.396	4285
									1.397	181	1.397	4398
									1.398	161	1.398	4451
									1.399	181	1.399	4469
									1.4	241	1.4	4359
									1.401	161	1.401	4364
									1.402	142	1.402	4339
									1.403	144	1.403	4497
									1.404	150	1.404	4218
									1.405	180	1.405	4347
									1.406	165	1.406	4390
									1.407	145	1.407	4613
									1.408	182	1.408	11152
									1.409	163	1.409	4305
									1.41	193	1.41	4272
									1.411	169	1.411	4463
									1.412	207	1.412	4644
									1.413	155	1.413	4786
									1.414	181	1.414	4772
									1.415	145	1.415	4690
									1.416	191	1.416	4543
									1.417	99	1.417	4271
									1.418	179	1.418	4569
									1.419	163	1.419	4291
									1.42	154	1.42	4447
									1.421	160	1.421	4335
									1.422	173	1.422	4292
									1.423	178	1.423	4437
									1.424	227	1.424	4367
									1.425	157	1.425	4345
									1.426	174	1.426	4349
									1.427	196	1.427	4320
									1.428	210	1.428	4451
									1.429	164	1.429	4328
									1.43	155	1.43	4318
									1.431	154	1.431	4335
									1.432	168	1.432	4213
									1.433	177	1.433	4296
									1.434	161	1.434	4494
									1.435	223	1.435	4281
									1.436	190	1.436	4431
									1.437	254	1.437	4409
									1.438	218	1.438	4317
									1.439	144	1.439	4301
									1.44	218	1.44	4297
									1.441	158	1.441	4228
									1.442	195	1.442	4503
									1.443	169	1.443	4344
									1.444	169	1.444	4321
									1.445	195	1.445	4341
									1.446	161	1.446	4438
									1.447	242	1.447	4305
									1.448	172	1.448	4470
									1.449	175	1.449	4308
									1.45	184	1.45	4306
									1.451	202	1.451	4360
									1.452	170	1.452	4153
									1.453	197	1.453	4355
									1.454	185	1.454	4311
									1.455	185	1.455	4340
									1.456	124	1.456	4343
									1.457	131	1.457	4223
									1.458	182	1.458	4413
									1.459	153	1.459	4364
									1.46	210	1.46	4291
									1.461	206	1.461	4283
									1.462	179	1.462	4272
									1.463	173	1.463	4312
									1.464	201	1.464	4466
									1.465	168	1.465	4271
									1.466	139	1.466	4267
									1.467	176	1.467	4251
									1.468	212	1.468	4399
									1.469	176	1.469	4322
									1.47	248	1.47	4370
									1.471	130	1.471	4363
									1.472	189	1.472	4267
									1.473	191	1.473	4334
									1.474	139	1.474	4248
									1.475	213	1.475	4359
									1.476	204	1.476	4340
									1.477	194	1.477	4365
									1.478	142	1.478	4389
									1.479	181	1.479	4381
									1.48	188	1.48	4379
									1.481	228	1.481	4372
									1.482	267	1.482	4154
									1.483	174	1.483	4294
									1.484	172	1.484	4185
									1.485	251	1.485	4284
									1.486	169	1.486	4270
									1.487	172	1.487	4214
									1.488	263	1.488	4333
									1.489	201	1.489	4324
									1.49	162	1.49	4373
									1.491	195	1.491	4341
									1.492	173	1.492	4190
									1.493	165	1.493	4411
									1.494	152	1.494	4335
									1.495	213	1.495	4211
									1.496	199	1.496	4371
									1.497	170	1.497	4232
									1.498	166	1.498	4338
									1.499	212	1.499	4125
									1.5	170	1.5	4350
									1.501	175	1.501	4294
									1.502	206	1.502	4349
									1.503	184	1.503	4343
									1.504	148	1.504	4301
									1.505	160	1.505	4229
									1.506	168	1.506	4353
									1.507	170	1.507	4412
									1.508	146	1.508	4352
									1.509	144	1.509	4244
									1.51	211	1.51	4217
									1.511	285	1.511	4309
									1.512	175	1.512	4162
									1.513	255	1.513	4458
									1.514	179	1.514	4402
									1.515	231	1.515	4379
									1.516	194	1.516	4263
									1.517	216	1.517	4242
									1.518	241	1.518	4254
									1.519	215	1.519	4308
									1.52	221	1.52	4319
									1.521	147	1.521	4308
									1.522	224	1.522	4217
									1.523	146	1.523	4352
									1.524	217	1.524	4399
									1.525	183	1.525	4363
									1.526	155	1.526	4297
									1.527	189	1.527	4317
									1.528	205	1.528	4268
									1.529	187	1.529	4267
									1.53	184	1.53	4215
									1.531	143	1.531	4183
									1.532	186	1.532	4201
									1.533	174	1.533	4316
									1.534	167	1.534	4373
									1.535	209	1.535	4335
									1.536	162	1.536	4522
									1.537	177	1.537	4428
									1.538	173	1.538	4409
									1.539	163	1.539	4312
									1.54	151	1.54	4389
									1.541	195	1.541	4432
									1.542	199	1.542	4116
									1.543	231	1.543	4210
									1.544	169	1.544	4317
									1.545	249	1.545	4285
									1.546	223	1.546	4289
									1.547	203	1.547	4420
									1.548	227	1.548	4325
									1.549	227	1.549	4225
									1.55	147	1.55	4350
									1.551	183	1.551	4425
									1.552	175	1.552	4254
									1.553	202	1.553	4287
									1.554	179	1.554	4408
									1.555	235	1.555	4346
									1.556	239	1.556	4374
									1.557	166	1.557	4455
									1.558	158	1.558	4409
									1.559	183	1.559	4203
									1.56	181	1.56	4426
									1.561	158	1.561	4220
									1.562	158	1.562	4369
									1.563	180	1.563	4322
									1.564	233	1.564	4318
									1.565	166	1.565	4181
									1.566	256	1.566	4219
									1.567	154	1.567	4389
									1.568	201	1.568	4158
									1.569	227	1.569	4344
									1.57	230	1.57	4447
									1.571	250	1.571	4351
									1.572	196	1.572	4454
									1.573	213	1.573	4409
									1.574	202	1.574	4285
									1.575	199	1.575	4228
									1.576	259	1.576	4329
									1.577	196	1.577	4413
									1.578	194	1.578	4301
									1.579	190	1.579	4359
									1.58	176	1.58	4390
									1.581	196	1.581	4352
									1.582	182	1.582	4452
									1.583	196	1.583	4348
									1.584	207	1.584	4300
									1.585	266	1.585	4218
									1.586	189	1.586	4311
									1.587	153	1.587	4371
									1.588	253	1.588	4483
									1.589	230	1.589	4172
									1.59	176	1.59	4309
									1.591	222	1.591	4431
									1.592	161	1.592	4476
									1.593	171	1.593	4472
									1.594	166	1.594	4334
									1.595	194	1.595	4498
									1.596	194	1.596	4522
									1.597	197	1.597	4288
									1.598	179	1.598	4458
									1.599	281	1.599	4110
									1.6	254	1.6	4292
									1.601	217	1.601	4209
									1.602	168	1.602	4240
									1.603	164	1.603	4308
									1.604	212	1.604	4375
									1.605	190	1.605	4385
									1.606	197	1.606	4336
									1.607	294	1.607	4351
									1.608	211	1.608	4427
									1.609	145	1.609	4300
									1.61	190	1.61	4224
									1.611	169	1.611	4217
									1.612	183	1.612	4508
									1.613	212	1.613	4454
									1.614	226	1.614	4538
									1.615	155	1.615	4381
									1.616	183	1.616	4366
									1.617	189	1.617	4319
									1.618	256	1.618	4385
									1.619	159	1.619	4246
									1.62	218	1.62	4414
									1.621	127	1.621	4370
									1.622	180	1.622	4324
									1.623	199	1.623	4410
									1.624	174	1.624	4248
									1.625	212	1.625	4431
									1.626	220	1.626	4477
									1.627	211	1.627	4544
									1.628	253	1.628	4420
									1.629	191	1.629	4380
									1.63	208	1.63	4421
									1.631	223	1.631	4421
									1.632	236	1.632	4403
									1.633	159	1.633	4462
									1.634	183	1.634	4537
									1.635	191	1.635	4386
									1.636	266	1.636	4514
									1.637	213	1.637	4558
									1.638	175	1.638	4520
									1.639	209	1.639	4409
									1.64	164	1.64	4476
									1.641	176	1.641	4535
									1.642	161	1.642	4455
									1.643	221	1.643	4590
									1.644	168	1.644	5001
									1.645	227	1.645	5444
									1.646	217	1.646	5386
									1.647	224	1.647	4828
									1.648	221	1.648	4490
									1.649	235	1.649	4545
									1.65	249	1.65	6305
									1.651	220	1.651	11015
									1.652	222	1.652	4320
									1.653	190	1.653	4469
									1.654	180	1.654	4430
									1.655	202	1.655	4312
									1.656	198	1.656	4437
									1.657	216	1.657	4425
									1.658	184	1.658	4240
									1.659	192	1.659	4426
									1.66	231	1.66	4355
									1.661	214	1.661	4548
									1.662	265	1.662	4298
									1.663	170	1.663	4356
									1.664	185	1.664	4514
									1.665	214	1.665	4316
									1.666	177	1.666	4409
									1.667	234	1.667	4344
									1.668	231	1.668	4351
									1.669	184	1.669	4357
									1.67	242	1.67	4392
									1.671	217	1.671	4419
									1.672	193	1.672	4295
									1.673	222	1.673	4431
									1.674	240	1.674	4451
									1.675	258	1.675	4421
									1.676	159	1.676	4290
									1.677	188	1.677	4406
									1.678	190	1.678	4382
									1.679	161	1.679	4361
									1.68	208	1.68	4400
									1.681	267	1.681	4265
									1.682	298	1.682	4339
									1.683	219	1.683	4449
									1.684	189	1.684	4385
									1.685	217	1.685	4519
									1.686	216	1.686	4257
									1.687	191	1.687	4297
									1.688	218	1.688	4230
									1.689	185	1.689	4443
									1.69	228	1.69	4342
									1.691	210	1.691	4319
									1.692	241	1.692	4462
									1.693	201	1.693	4477
									1.694	212	1.694	4421
									1.695	230	1.695	4331
									1.696	194	1.696	4489
									1.697	161	1.697	4364
									1.698	265	1.698	4296
									1.699	204	1.699	4431
									1.7	220	1.7	4334
									1.701	199	1.701	4326
									1.702	213	1.702	4266
									1.703	292	1.703	4392
									1.704	213	1.704	4469
									1.705	194	1.705	4539
									1.706	182	1.706	4330
									1.707	194	1.707	4375
									1.708	228	1.708	4327
									1.709	167	1.709	4286
									1.71	277	1.71	4431
									1.711	213	1.711	4579
									1.712	233	1.712	4555
									1.713	214	1.713	4407
									1.714	214	1.714	4526
									1.715	199	1.715	4329
									1.716	248	1.716	4373
									1.717	194	1.717	4359
									1.718	207	1.718	4341
									1.719	162	1.719	4464
									1.72	169	1.72	4299
									1.721	260	1.721	4352
									1.722	234	1.722	4310
									1.723	208	1.723	4382
									1.724	207	1.724	4312
									1.725	196	1.725	4295
									1.726	269	1.726	4340
									1.727	232	1.727	4306
									1.728	282	1.728	4356
									1.729	165	1.729	4339
									1.73	244	1.73	4223
									1.731	187	1.731	4296
									1.732	192	1.732	4178
									1.733	206	1.733	4437
									1.734	206	1.734	4200
									1.735	207	1.735	4341
									1.736	195	1.736	4336
									1.737	292	1.737	4309
									1.738	208	1.738	4499
									1.739	179	1.739	4221
									1.74	173	1.74	4395
									1.741	207	1.741	4334
									1.742	205	1.742	4312
									1.743	256	1.743	4373
									1.744	212	1.744	4204
									1.745	163	1.745	4309
									1.746	282	1.746	4208
									1.747	219	1.747	4548
									1.748	229	1.748	4463
									1.749	197	1.749	4340
									1.75	171	1.75	4335
									1.751	147	1.751	4306
									1.752	204	1.752	4289
									1.753	250	1.753	4352
									1.754	259	1.754	4198
									1.755	220	1.755	4256
									1.756	200	1.756	4348
									1.757	220	1.757	4295
									1.758	237	1.758	4310
									1.759	188	1.759	4320
									1.76	266	1.76	4405
									1.761	221	1.761	4305
									1.762	256	1.762	4341
									1.763	220	1.763	4334
									1.764	206	1.764	4215
									1.765	192	1.765	4320
									1.766	242	1.766	4278
									1.767	206	1.767	4238
									1.768	251	1.768	4331
									1.769	238	1.769	4298
									1.77	199	1.77	4334
									1.771	237	1.771	4238
									1.772	244	1.772	4319
									1.773	218	1.773	4212
									1.774	220	1.774	4273
									1.775	210	1.775	4396
									1.776	261	1.776	4208
									1.777	258	1.777	4336
									1.778	231	1.778	4338
									1.779	261	1.779	4188
									1.78	158	1.78	4290
									1.781	189	1.781	4312
									1.782	188	1.782	4660
									1.783	249	1.783	4737
									1.784	245	1.784	4430
									1.785	215	1.785	4242
									1.786	176	1.786	4218
									1.787	223	1.787	4163
									1.788	271	1.788	4290
									1.789	209	1.789	4292
									1.79	179	1.79	4311
									1.791	242	1.791	4204
									1.792	193	1.792	4351
									1.793	217	1.793	4298
									1.794	179	1.794	4310
									1.795	184	1.795	4298
									1.796	235	1.796	4300
									1.797	221	1.797	4336
									1.798	213	1.798	4418
									1.799	170	1.799	4221
									1.8	213	1.8	4358
									1.801	169	1.801	4436
									1.802	198	1.802	4180
									1.803	208	1.803	4219
									1.804	264	1.804	4323
									1.805	173	1.805	4338
									1.806	252	1.806	4383
									1.807	178	1.807	4238
									1.808	201	1.808	4361
									1.809	199	1.809	4081
									1.81	196	1.81	4340
									1.811	210	1.811	4297
									1.812	220	1.812	4215
									1.813	220	1.813	4310
									1.814	199	1.814	4193
									1.815	231	1.815	4395
									1.816	233	1.816	4322
									1.817	275	1.817	4079
									1.818	230	1.818	4192
									1.819	218	1.819	4199
									1.82	168	1.82	4415
									1.821	221	1.821	4329
									1.822	189	1.822	4229
									1.823	223	1.823	4179
									1.824	215	1.824	4155
									1.825	281	1.825	4367
									1.826	287	1.826	4209
									1.827	193	1.827	4278
									1.828	216	1.828	4259
									1.829	207	1.829	4191
									1.83	201	1.83	4201
									1.831	208	1.831	4116
									1.832	220	1.832	4371
									1.833	257	1.833	4373
									1.834	273	1.834	4288
									1.835	205	1.835	4295
									1.836	218	1.836	4254
									1.837	250	1.837	4265
									1.838	217	1.838	4394
									1.839	170	1.839	4203
									1.84	202	1.84	4313
									1.841	264	1.841	4294
									1.842	148	1.842	4331
									1.843	165	1.843	4356
									1.844	227	1.844	4110
									1.845	223	1.845	4120
									1.846	212	1.846	4148
									1.847	179	1.847	4140
									1.848	189	1.848	4212
									1.849	235	1.849	4211
									1.85	189	1.85	4226
									1.851	235	1.851	4285
									1.852	229	1.852	4306
									1.853	260	1.853	4318
									1.854	225	1.854	4150
									1.855	205	1.855	4319
									1.856	256	1.856	4243
									1.857	218	1.857	4209
									1.858	261	1.858	4343
									1.859	230	1.859	4487
									1.86	217	1.86	4360
									1.861	271	1.861	4506
									1.862	212	1.862	4489
									1.863	210	1.863	4398
									1.864	192	1.864	4345
									1.865	148	1.865	4359
									1.866	192	1.866	4116
									1.867	194	1.867	4267
									1.868	194	1.868	4359
									1.869	254	1.869	4247
									1.87	223	1.87	4314
									1.871	186	1.871	4452
									1.872	283	1.872	4289
									1.873	227	1.873	4331
									1.874	218	1.874	4356
									1.875	273	1.875	4180
									1.876	217	1.876	4242
									1.877	244	1.877	4435
									1.878	237	1.878	4172
									1.879	228	1.879	4337
									1.88	271	1.88	4314
									1.881	264	1.881	4226
									1.882	233	1.882	4267
									1.883	198	1.883	4223
									1.884	198	1.884	4350
									1.885	202	1.885	4264
									1.886	233	1.886	4361
									1.887	269	1.887	4373
									1.888	222	1.888	4371
									1.889	227	1.889	4217
									1.89	221	1.89	4204
									1.891	246	1.891	4224
									1.892	201	1.892	4339
									1.893	254	1.893	4253
									1.894	231	1.894	4419
									1.895	298	1.895	4221
									1.896	224	1.896	4257
									1.897	221	1.897	4321
									1.898	218	1.898	4291
									1.899	261	1.899	4305
									1.9	257	1.9	4276
									1.901	301	1.901	4234
									1.902	206	1.902	4213
									1.903	239	1.903	4296
									1.904	224	1.904	4288
									1.905	234	1.905	4269
									1.906	248	1.906	4293
									1.907	238	1.907	4223
									1.908	222	1.908	4358
									1.909	245	1.909	4396
									1.91	228	1.91	4180
									1.911	237	1.911	4111
									1.912	193	1.912	4326
									1.913	243	1.913	4304
									1.914	202	1.914	4331
									1.915	238	1.915	4241
									1.916	277	1.916	4281
									1.917	227	1.917	4280
									1.918	231	1.918	4322
									1.919	240	1.919	4323
									1.92	263	1.92	4328
									1.921	254	1.921	4220
									1.922	251	1.922	4324
									1.923	209	1.923	4336
									1.924	169	1.924	4285
									1.925	223	1.925	4311
									1.926	163	1.926	4276
									1.927	243	1.927	4323
									1.928	176	1.928	4303
									1.929	264	1.929	4306
									1.93	212	1.93	4379
									1.931	205	1.931	4304
									1.932	209	1.932	4363
									1.933	275	1.933	4305
									1.934	260	1.934	4214
									1.935	244	1.935	4367
									1.936	241	1.936	4374
									1.937	232	1.937	4411
									1.938	166	1.938	4401
									1.939	245	1.939	4417
									1.94	261	1.94	4458
									1.941	249	1.941	4232
									1.942	324	1.942	4361
									1.943	263	1.943	4209
									1.944	271	1.944	4381
									1.945	200	1.945	4212
									1.946	245	1.946	4229
									1.947	250	1.947	4350
									1.948	277	1.948	4283
									1.949	182	1.949	4350
									1.95	292	1.95	4376
									1.951	209	1.951	4222
									1.952	251	1.952	4403
									1.953	255	1.953	4379
									1.954	224	1.954	4335
									1.955	221	1.955	4222
									1.956	212	1.956	4209
									1.957	219	1.957	4231
									1.958	244	1.958	4597
									1.959	251	1.959	4114
									1.96	245	1.96	4353
									1.961	232	1.961	4306
									1.962	329	1.962	4148
									1.963	232	1.963	4326
									1.964	214	1.964	4142
									1.965	244	1.965	4422
									1.966	240	1.966	4332
									1.967	258	1.967	4252
									1.968	256	1.968	4411
									1.969	239	1.969	4263
									1.97	235	1.97	4346
									1.971	299	1.971	4270
									1.972	228	1.972	4337
									1.973	250	1.973	4276
									1.974	221	1.974	4374
									1.975	322	1.975	4160
									1.976	262	1.976	4472
									1.977	229	1.977	4308
									1.978	243	1.978	4307
									1.979	259	1.979	4313
									1.98	224	1.98	4247
									1.981	195	1.981	4367
									1.982	276	1.982	4363
									1.983	205	1.983	4229
									1.984	228	1.984	4292
									1.985	214	1.985	4287
									1.986	272	1.986	4245
									1.987	216	1.987	4176
									1.988	263	1.988	4397
									1.989	223	1.989	4285
									1.99	237	1.99	4338
									1.991	181	1.991	4568
									1.992	236	1.992	4363
									1.993	197	1.993	4326
									1.994	222	1.994	4178
									1.995	305	1.995	4266
[truncated: 3,190 more rows]
